# Supplementary material for: Vitamin C Enhances Antiviral Functions of Lung Epithelial Cells
Source: Biomolecules. 2021 Aug 3;11(8):1148. doi: 10.3390/biom11081148 (PMC8394979; doi:10.3390/biom11081148)
Supplement: Supplementary file 1 [file biomolecules-11-01148-s001.zip]

Archive with 1 entries (1 files):
- biomolecules-1308554-supplementary.xlsx
