# Supplementary material for: Vitamin C Enhances Antiviral Functions of Lung Epithelial Cells
Source: Biomolecules. 2021 Aug 3;11(8):1148. doi: 10.3390/biom11081148 (PMC8394979; doi:10.3390/biom11081148)
Supplement: Supplementary file 1 [file biomolecules-11-01148-s001.zip › biomolecules-1308554-supplementary.xlsx]

## Sheet: Table S1
Supplementary Table 1: Diffrential Gene expression
7838 significant differential genes in BEAS-2B cells (n=3) after receiving a vitamin C treatment for 24 hours; adjusted p<0.05; FC≥1.00 in both directions
Downregulated Genes in BEAS-2B Cells After Vitamin C Treatment
Gene Symbol	Ensembl ID	Gene ID	p-value	Corrected p-value	FC ([VitC] vs [Con])	Log FC ([VitC] vs [Con])	FC (abs) ([VitC] vs [Con])	Regulation ([VitC] vs [Con])	Aliases	GO Accession	Gene Type	Description	Chromosome	Start	End
CA9	ENSG00000107159	768	0	0	-13.5624	-3.76154	13.5624	down	CAIX|MN	GO:0002009|GO:0004089|GO:0005730|GO:0005886|GO:0006730|GO:0008270|GO:0015701|GO:0016021|GO:0016323|GO:0031528|GO:0033574|GO:0042493|GO:0046903|GO:0061418	protein-coding	carbonic anhydrase 9	chr9	35673856	35681159
LOC101928180		101928180	0	0	-8.78567	-3.13515	8.78567	down			ncRNA	uncharacterized LOC101928180	chr2	216498855	216579180
EEF1G	ENSG00000254772	1937	0	0	-8.31251	-3.05528	8.31251	down	EF1G|GIG35	GO:0003746|GO:0004364|GO:0005515|GO:0005634|GO:0005737|GO:0005783|GO:0005829|GO:0005913|GO:0006414|GO:0006749|GO:0009615|GO:0016020|GO:0070062|GO:0098609|GO:0098641	protein-coding	eukaryotic translation elongation factor 1 gamma	chr11	62559601	62577321
LOC107987135		107987135	0	0	-5.96434	-2.57636	5.96434	down			pseudo	uncharacterized LOC107987135	chr9	131497479	131500191
NDRG1	ENSG00000104419	10397	0	0	-2.98837	-1.57936	2.98837	down	CAP43|CMT4D|DRG-1|DRG1|GC4|HMSNL|NDR1|NMSL|PROXY1|RIT42|RTP|TARG1|TDD5	GO:0005515|GO:0005634|GO:0005737|GO:0005813|GO:0005829|GO:0005874|GO:0005886|GO:0005913|GO:0008017|GO:0008285|GO:0010038|GO:0015630|GO:0017137|GO:0030330|GO:0032287|GO:0042981|GO:0043015|GO:0043209|GO:0045296|GO:0045576|GO:0048471|GO:0055038|GO:0070062|GO:0071456|GO:0090232|GO:0098609|GO:0098641	protein-coding	N-myc downstream regulated 1	chr8	133237171	133302022
RAPGEF4	ENSG00000091428	11069	0	0	-2.81375	-1.4925	2.81375	down	CAMP-GEFII|CGEF2|EPAC|EPAC 2|EPAC2|Nbla00496	GO:0005085|GO:0005088|GO:0005515|GO:0005829|GO:0005886|GO:0007186|GO:0007264|GO:0016020|GO:0017016|GO:0017156|GO:0017157|GO:0019933|GO:0030073|GO:0030552|GO:0043547|GO:0050796	protein-coding	Rap guanine nucleotide exchange factor 4	chr2	172735274	173052893
BNIP3	ENSG00000176171	664	0	0	-2.71789	-1.44249	2.71789	down	NIP3	GO:0000422|GO:0001666|GO:0005515|GO:0005634|GO:0005635|GO:0005654|GO:0005737|GO:0005739|GO:0005741|GO:0005783|GO:0006915|GO:0008219|GO:0008626|GO:0010508|GO:0010637|GO:0010659|GO:0010666|GO:0010917|GO:0010940|GO:0014069|GO:0016239|GO:0021987|GO:0030425|GO:0031307|GO:0031966|GO:0035694|GO:0042802|GO:0042803|GO:0043065|GO:0043066|GO:0043068|GO:0043243|GO:0043653|GO:0045837|GO:0046902|GO:0046982|GO:…	protein-coding	BCL2 interacting protein 3	chr10	131966455	131982013
SPAG4	ENSG00000061656	6676	0	0	-2.47429	-1.30701	2.47429	down	CT127|SUN4	GO:0005198|GO:0005515|GO:0005635|GO:0005737|GO:0005856|GO:0006998|GO:0007283|GO:0016021|GO:0031514|GO:0090286	protein-coding	sperm associated antigen 4	chr20	35615892	35621049
ALDOC	ENSG00000109107	230	0	0	-2.40372	-1.26527	2.40372	down	ALDC	GO:0004332|GO:0005515|GO:0005739|GO:0005829|GO:0005856|GO:0006000|GO:0006094|GO:0008092|GO:0030388|GO:0030855|GO:0061621|GO:0070062	protein-coding	aldolase, fructose-bisphosphate C	chr17	28573115	28577264
PDK1	ENSG00000152256	5163	0	0	-2.29595	-1.19909	2.29595	down		GO:0004672|GO:0004740|GO:0005515|GO:0005524|GO:0005739|GO:0005759|GO:0005967|GO:0006006|GO:0006468|GO:0008283|GO:0008631|GO:0010510|GO:0010906|GO:0097411	protein-coding	pyruvate dehydrogenase kinase 1	chr2	172555373	172608669
MIR210HG	ENSG00000247095	100506211	0	0	-2.27645	-1.18678	2.27645	down			ncRNA	MIR210 host gene	chr11	565660	568457
PTGS1	ENSG00000095303	5742	0	0	-2.27587	-1.18642	2.27587	down	COX1|COX3|PCOX1|PES-1|PGG/HS|PGHS-1|PGHS1|PHS1|PTGHS	GO:0001516|GO:0001750|GO:0004601|GO:0004666|GO:0005634|GO:0005737|GO:0005789|GO:0005794|GO:0006629|GO:0006805|GO:0006954|GO:0006979|GO:0008217|GO:0019371|GO:0020037|GO:0031090|GO:0042127|GO:0043231|GO:0046872|GO:0051213|GO:0055114|GO:0070062|GO:0098869	protein-coding	prostaglandin-endoperoxide synthase 1	chr9	122370530	122395703
PPFIA4	ENSG00000143847	8497	0	0	-2.25498	-1.17312	2.25498	down		GO:0005515|GO:0005622|GO:0005829|GO:0007269|GO:0009986|GO:0014047|GO:0045202|GO:0048786	protein-coding	PTPRF interacting protein alpha 4	chr1	203026498	203078740
P4HA1	ENSG00000122884	5033	0	0	-2.21452	-1.147	2.21452	down	P4HA	GO:0004656|GO:0005506|GO:0005515|GO:0005739|GO:0005783|GO:0005788|GO:0016020|GO:0016222|GO:0016702|GO:0018401|GO:0030199|GO:0031418|GO:0043231|GO:0055114	protein-coding	prolyl 4-hydroxylase subunit alpha 1	chr10	73007217	73096974
MTRNR2L11		100463489	0	0	-2.03454	-1.0247	2.03454	down	HN11	GO:0005576|GO:0005737	pseudo	MT-RNR2-like 11	chr1	237943724	237945275
PTPRB	ENSG00000127329	5787	0	0	-1.96457	-0.974215	1.96457	down	HPTP-BETA|HPTPB|PTPB|R-PTP-BETA|VEPTP	GO:0001525|GO:0005001|GO:0005515|GO:0005887|GO:0006470|GO:0006796|GO:0016311|GO:0035335|GO:0043235	protein-coding	protein tyrosine phosphatase, receptor type B	chr12	70515866	70637440
C5orf66		100996485	0	0	-1.90548	-0.930155	1.90548	down			protein-coding	chromosome 5 open reading frame 66	chr5	135033280	135358219
FGF11	ENSG00000161958	2256	0	0	-1.89314	-0.920784	1.89314	down	FGF-11|FHF-3|FHF3	GO:0005576|GO:0007165|GO:0007267|GO:0007399|GO:0008083	protein-coding	fibroblast growth factor 11	chr17	7420103	7445966
SPATA21	ENSG00000187144	374955	0	0	-1.86174	-0.896651	1.86174	down	spergen-2|spergen2	GO:0005509	protein-coding	spermatogenesis associated 21	chr1	16387117	16437424
CDK18	ENSG00000117266	5129	0	0	-1.8411	-0.880571	1.8411	down	PCTAIRE|PCTAIRE3|PCTK3	GO:0004693|GO:0005515|GO:0005524|GO:0005575|GO:0006468|GO:0051726	protein-coding	cyclin dependent kinase 18	chr1	205504595	205532793
STC1	ENSG00000159167	6781	0	0	-1.83623	-0.87675	1.83623	down	STC	GO:0001503|GO:0001886|GO:0003421|GO:0005179|GO:0005615|GO:0005634|GO:0005737|GO:0006874|GO:0007566|GO:0010596|GO:0016324|GO:0030336|GO:0033280|GO:0035988|GO:0044070|GO:0046697|GO:0051926|GO:0060348|GO:0071320|GO:0071385|GO:0071456|GO:0086004|GO:0090280|GO:1903403	protein-coding	stanniocalcin 1	chr8	23841915	23854807
IL7R	ENSG00000168685	3575	0	0	-1.76141	-0.816732	1.76141	down	CD127|CDW127|IL-7R-alpha|IL7RA|ILRA	GO:0000018|GO:0000902|GO:0001915|GO:0002377|GO:0003823|GO:0004917|GO:0005515|GO:0005576|GO:0005886|GO:0006955|GO:0007165|GO:0007166|GO:0008361|GO:0009897|GO:0010628|GO:0016021|GO:0016049|GO:0030217|GO:0033089|GO:0038111|GO:0042100|GO:0048535|GO:0048872	protein-coding	interleukin 7 receptor	chr5	35852695	35879603
PSG6	ENSG00000170848	5675	0	0	-1.73896	-0.798224	1.73896	down	PSBG-10|PSBG-12|PSBG-6|PSG10|PSGGB	GO:0003674|GO:0005576|GO:0007565	protein-coding	pregnancy specific beta-1-glycoprotein 6	chr19	42902079	42919563
ADSSL1	ENSG00000185100	122622	0	0	-1.72556	-0.787062	1.72556	down	MPD5	GO:0002376|GO:0003924|GO:0004019|GO:0005525|GO:0005737|GO:0005829|GO:0006167|GO:0006531|GO:0006541|GO:0009168|GO:0014850|GO:0035690|GO:0042301|GO:0042594|GO:0042803|GO:0044208|GO:0046040|GO:0046872|GO:0051015|GO:0071257	protein-coding	adenylosuccinate synthase like 1	chr14	104724186	104747325
C1QL1	ENSG00000131094	10882	0	0	-1.695	-0.761288	1.695	down	C1QRF|C1QTNF14|CRF	GO:0003674|GO:0005102|GO:0005515|GO:0005575|GO:0005581|GO:0005737|GO:0007626|GO:0016322|GO:0043083|GO:0044301|GO:0061743|GO:0098793|GO:0099558	protein-coding	complement C1q like 1	chr17	44959693	44968071
RASSF7	ENSG00000099849	8045	0	0	-1.64453	-0.717679	1.64453	down	C11orf13|HRAS1|HRC1	GO:0005515|GO:0005737|GO:0005815|GO:0006915|GO:0007165|GO:0070507	protein-coding	Ras association domain family member 7	chr11	557595	564021
LBH	ENSG00000213626	81606	0	0	-1.64088	-0.714471	1.64088	down		GO:0005634|GO:0005737|GO:0006351|GO:0007275|GO:0010468|GO:0030193|GO:0045893	protein-coding	limb bud and heart development	chr2	30231531	30323730
BHLHE40	ENSG00000134107	8553	0	0	-1.61833	-0.694506	1.61833	down	BHLHB2|Clast5|DEC1|HLHB2|SHARP-2|SHARP2|STRA13|Stra14	GO:0000122|GO:0000981|GO:0001078|GO:0001102|GO:0001191|GO:0003700|GO:0003705|GO:0003714|GO:0005515|GO:0005634|GO:0005730|GO:0005794|GO:0006351|GO:0006355|GO:0019904|GO:0032922|GO:0042803|GO:0043153|GO:0043425|GO:0043426|GO:0043433|GO:0045892|GO:0046982|GO:0070888	protein-coding	basic helix-loop-helix family member e40	chr3	4979116	4985323
THBS2	ENSG00000186340	7058	0	0	-1.61138	-0.688297	1.61138	down	TSP2	GO:0005509|GO:0005515|GO:0005576|GO:0005604|GO:0005615|GO:0007155|GO:0008201|GO:0016525|GO:0031091|GO:0051965	protein-coding	thrombospondin 2	chr6	169215780	169254044
LOX	ENSG00000113083	4015	0	0	-1.60361	-0.681322	1.60361	down	AAT10	GO:0004720|GO:0005507|GO:0005515|GO:0005576|GO:0005578|GO:0005581|GO:0005615|GO:0005634|GO:0006464|GO:0007507|GO:0030198|GO:0030199|GO:0030324|GO:0035904|GO:0042060|GO:0042493|GO:0048251|GO:0048514|GO:0048545|GO:0055114	protein-coding	lysyl oxidase	chr5	122063195	122078285
SH3D21	ENSG00000214193	79729	0	0	-1.60259	-0.680404	1.60259	down	C1orf113	GO:0070062	protein-coding	SH3 domain containing 21	chr1	36306387	36329221
LOXL2	ENSG00000134013	4017	0	0	-1.60239	-0.680228	1.60239	down	LOR2|WS9-14	GO:0001666|GO:0001837|GO:0001935|GO:0002040|GO:0003682|GO:0003714|GO:0004720|GO:0005044|GO:0005507|GO:0005515|GO:0005604|GO:0005615|GO:0005634|GO:0005654|GO:0005694|GO:0006351|GO:0006464|GO:0006898|GO:0007155|GO:0007568|GO:0009055|GO:0016020|GO:0016570|GO:0018277|GO:0030199|GO:0031012|GO:0032332|GO:0035064|GO:0043542|GO:0045892|GO:0046688|GO:0055114|GO:0070492	protein-coding	lysyl oxidase like 2	chr8	23297189	23437092
BNIP3L	ENSG00000104765	665	0	0	-1.58714	-0.666432	1.58714	down	BNIP3a|NIX	GO:0005515|GO:0005521|GO:0005635|GO:0005739|GO:0005741|GO:0005783|GO:0005829|GO:0010917|GO:0016021|GO:0016239|GO:0031224|GO:0035694|GO:0042802|GO:0042803|GO:0042981|GO:0043065|GO:0043066|GO:0046982|GO:0051607|GO:0060548|GO:0071456|GO:0097345|GO:1903146|GO:1903214	protein-coding	BCL2 interacting protein 3 like	chr8	26382898	26505636
VEGFA	ENSG00000112715	7422	0	0	-1.58516	-0.664633	1.58516	down	MVCD1|VEGF|VPF	GO:0000122|GO:0001525|GO:0001541|GO:0001569|GO:0001570|GO:0001666|GO:0001701|GO:0001822|GO:0001934|GO:0001938|GO:0001968|GO:0002042|GO:0002052|GO:0002053|GO:0002092|GO:0002576|GO:0002687|GO:0003007|GO:0003151|GO:0003169|GO:0005125|GO:0005161|GO:0005172|GO:0005515|GO:0005576|GO:0005578|GO:0005615|GO:0005737|GO:0007399|GO:0007498|GO:0007595|GO:0008083|GO:0008201|GO:0008284|GO:0008360|GO:0009986|GO:…	protein-coding	vascular endothelial growth factor A	chr6	43770184	43786487
SLC16A3	ENSG00000141526	9123	0	0	-1.58004	-0.659961	1.58004	down	MCT 3|MCT 4|MCT-3|MCT-4|MCT3|MCT4	GO:0005515|GO:0005886|GO:0005887|GO:0006090|GO:0008028|GO:0015129|GO:0015293|GO:0015629|GO:0015718|GO:0016020|GO:0031965|GO:0035879|GO:0044822|GO:0050900	protein-coding	solute carrier family 16 member 3	chr17	82228397	82261129
LOC105371453		105371453	0	0	-1.56227	-0.643643	1.56227	down			ncRNA	uncharacterized LOC105371453	chr1	156637783	156661424
ENO2	ENSG00000111674	2026	0	0	-1.55916	-0.640773	1.55916	down	HEL-S-279|NSE	GO:0000015|GO:0000287|GO:0001917|GO:0004634|GO:0005515|GO:0005615|GO:0005829|GO:0005886|GO:0006094|GO:0043204|GO:0043209|GO:0061621|GO:0070062	protein-coding	enolase 2	chr12	6913745	6923698
TNFRSF13C	ENSG00000159958	115650	0	0	-1.53225	-0.615655	1.53225	down	BAFF-R|BAFFR|BROMIX|CD268|CVID4|prolixin	GO:0001782|GO:0002250|GO:0002636|GO:0005886|GO:0009897|GO:0016021|GO:0030890|GO:0031295|GO:0031296|GO:0033209|GO:0042102|GO:0045078	protein-coding	TNF receptor superfamily member 13C	chr22	41922023	41926818
B4GALNT4	ENSG00000182272	338707	0	0	-1.50691	-0.591595	1.50691	down		GO:0008376|GO:0016021|GO:0032580|GO:0033842	protein-coding	beta-1,4-N-acetyl-galactosaminyltransferase 4	chr11	369796	382116
PLOD1	ENSG00000083444	5351	0	0	-1.4931	-0.578309	1.4931	down	EDS6|LH|LH1|LLH|PLOD	GO:0001666|GO:0005506|GO:0005789|GO:0006464|GO:0008475|GO:0008544|GO:0030867|GO:0031418|GO:0042803|GO:0046947|GO:0055114|GO:0070062	protein-coding	procollagen-lysine,2-oxoglutarate 5-dioxygenase 1	chr1	11934205	11975538
C10orf10	ENSG00000165507	11067	0	0	-1.49006	-0.575375	1.49006	down	DEPP|FIG|Fseg	GO:0005739	protein-coding	chromosome 10 open reading frame 10	chr10	44970981	44978810
TGFBI	ENSG00000120708	7045	0	0	-1.48616	-0.571586	1.48616	down	BIGH3|CDB1|CDG2|CDGG1|CSD|CSD1|CSD2|CSD3|EBMD|LCD1	GO:0001525|GO:0002062|GO:0005178|GO:0005515|GO:0005518|GO:0005576|GO:0005578|GO:0005604|GO:0005615|GO:0005802|GO:0005886|GO:0007155|GO:0007162|GO:0007601|GO:0008283|GO:0030198|GO:0031012|GO:0044267|GO:0050840|GO:0050896|GO:0070062	protein-coding	transforming growth factor beta induced	chr5	136028895	136063818
NR4A1	ENSG00000123358	3164	0	0	-1.48081	-0.566384	1.48081	down	GFRP1|HMR|N10|NAK-1|NGFIB|NP10|NUR77|TR3	GO:0001077|GO:0001938|GO:0002042|GO:0003677|GO:0003707|GO:0004879|GO:0005515|GO:0005634|GO:0005654|GO:0005737|GO:0006367|GO:0007165|GO:0008270|GO:0030522|GO:0031965|GO:0035767|GO:0035924|GO:0043401|GO:0043565|GO:0044344|GO:0045444|GO:0045786|GO:0045944|GO:0046982|GO:0061469|GO:0071376	protein-coding	nuclear receptor subfamily 4 group A member 1	chr12	52022832	52059507
EFEMP2	ENSG00000172638	30008	0	0	-1.47586	-0.561557	1.47586	down	ARCL1B|FBLN4|MBP1|UPH1	GO:0005201|GO:0005509|GO:0005515|GO:0005576|GO:0005604|GO:0070062|GO:1903561	protein-coding	EGF containing fibulin like extracellular matrix protein 2	chr11	65866441	65873592
SYNGR1	ENSG00000100321	9145	0	0	-1.47395	-0.559693	1.47395	down		GO:0005515|GO:0006605|GO:0016021|GO:0030054|GO:0030672|GO:0031594|GO:0042470|GO:0043195|GO:0048169|GO:0048172	protein-coding	synaptogyrin 1	chr22	39349925	39385588
NARF	ENSG00000141562	26502	0	0	-1.47335	-0.5591	1.47335	down	IOP2	GO:0005521|GO:0005638|GO:0005652|GO:0031981	protein-coding	nuclear prelamin A recognition factor	chr17	82458180	82490537
AMT	ENSG00000145020	275	0	0	-1.46834	-0.554188	1.46834	down	GCE|GCST|GCVT|NKH	GO:0004047|GO:0005739|GO:0005759|GO:0006546|GO:0008483|GO:0019464|GO:0032259|GO:0046487	protein-coding	aminomethyltransferase	chr3	49416778	49422753
PFKFB4	ENSG00000114268	5210	0	0	-1.46537	-0.551264	1.46537	down		GO:0003873|GO:0004331|GO:0005524|GO:0005829|GO:0006000|GO:0006003|GO:0016311|GO:0046835|GO:0061621	protein-coding	6-phosphofructo-2-kinase/fructose-2,6-biphosphatase 4	chr3	48517684	48562015
GOLGA8A	ENSG00000175265	23015	0	0	-1.46458	-0.55049	1.46458	down	GM88	GO:0005737|GO:0005794|GO:0032580	protein-coding	golgin A8 family member A	chr15	34379068	34437466
GPI	ENSG00000105220	2821	0	0	-1.46318	-0.549106	1.46318	down	AMF|GNPI|NLK|PGI|PHI|SA-36|SA36	GO:0001525|GO:0001701|GO:0001707|GO:0004347|GO:0005125|GO:0005615|GO:0005654|GO:0005737|GO:0005829|GO:0005886|GO:0005975|GO:0006094|GO:0006959|GO:0007599|GO:0007611|GO:0008083|GO:0016020|GO:0016866|GO:0019242|GO:0031625|GO:0032355|GO:0032570|GO:0033574|GO:0034101|GO:0035902|GO:0035994|GO:0042593|GO:0043005|GO:0043154|GO:0043209|GO:0043278|GO:0043524|GO:0046185|GO:0046686|GO:0048029|GO:0051156|GO:…	protein-coding	glucose-6-phosphate isomerase	chr19	34359480	34409364
PGM1	ENSG00000079739	5236	0	0	-1.45043	-0.53648	1.45043	down	CDG1T|GSD14	GO:0000287|GO:0004614|GO:0005515|GO:0005737|GO:0005829|GO:0005978|GO:0005980|GO:0006006|GO:0006094|GO:0006096|GO:0015629|GO:0019388|GO:0070062	protein-coding	phosphoglucomutase 1	chr1	63593276	63660245
KRT17	ENSG00000128422	3872	0	0	-1.4493	-0.535353	1.4493	down	39.1|CK-17|K17|PC|PC2|PCHC1	GO:0005200|GO:0005515|GO:0005737|GO:0005882|GO:0007165|GO:0008544|GO:0030307|GO:0031069|GO:0031424|GO:0032395|GO:0042289|GO:0045109|GO:0045727|GO:0051798|GO:0070062|GO:0071944	protein-coding	keratin 17	chr17	41619437	41624842
GNG4	ENSG00000168243	2786	0	0	-1.4483	-0.534358	1.4483	down		GO:0004871|GO:0005515|GO:0005834|GO:0005886|GO:0007186|GO:0008277|GO:0030308|GO:0070062|GO:0071377	protein-coding	G protein subunit gamma 4	chr1	235547687	235650754
LDHA	ENSG00000134333	3939	0	0	-1.43919	-0.525255	1.43919	down	GSD11|HEL-S-133P|LDHM|PIG19	GO:0001666|GO:0004459|GO:0005515|GO:0005634|GO:0005829|GO:0005913|GO:0006089|GO:0006090|GO:0006096|GO:0007584|GO:0009749|GO:0016020|GO:0019674|GO:0019900|GO:0042493|GO:0042542|GO:0042802|GO:0043065|GO:0043627|GO:0048569|GO:0051287|GO:0051591|GO:0055114|GO:0070062|GO:0098609|GO:0098641	protein-coding	lactate dehydrogenase A	chr11	18394388	18408425
PAG1	ENSG00000076641	55824	0	0	-1.43273	-0.518769	1.43273	down	CBP|PAG	GO:0002250|GO:0005068|GO:0005070|GO:0005515|GO:0005622|GO:0005886|GO:0005887|GO:0007165|GO:0007169|GO:0007173|GO:0009967|GO:0035556|GO:0042169|GO:0045121|GO:0050852|GO:0050863|GO:0050868	protein-coding	phosphoprotein membrane anchor with glycosphingolipid microdomains 1	chr8	80967810	81112068
AK4	ENSG00000162433	205	0	0	-1.42982	-0.515832	1.42982	down	AK 4|AK3|AK3L1|AK3L2	GO:0001889|GO:0004017|GO:0004550|GO:0005524|GO:0005525|GO:0005739|GO:0005759|GO:0006165|GO:0007420|GO:0009142|GO:0015949|GO:0042493|GO:0046033|GO:0046034|GO:0046039|GO:0046899|GO:0046940|GO:0050145|GO:0070062	protein-coding	adenylate kinase 4	chr1	65147549	65232145
MELTF	ENSG00000163975	4241	0	0	-1.42646	-0.512434	1.42646	down	CD228|MAP97|MFI2|MTF1|MTf	GO:0001558|GO:0005506|GO:0005515|GO:0005615|GO:0005887|GO:0009986|GO:0010756|GO:0042127|GO:0046658|GO:0055072|GO:0070062|GO:0090091|GO:0097286|GO:1900025	protein-coding	melanotransferrin	chr3	197001740	197029816
PPP1R13L	ENSG00000104881	10848	0	0	-1.42559	-0.511559	1.42559	down	IASPP|NKIP1|RAI|RAI4	GO:0000122|GO:0003215|GO:0003229|GO:0003714|GO:0005515|GO:0005634|GO:0005654|GO:0005737|GO:0005913|GO:0006351|GO:0006915|GO:0008134|GO:0009791|GO:0030054|GO:0031076|GO:0035264|GO:0042633|GO:0042802|GO:0045171|GO:0045597|GO:0048871|GO:0060048|GO:0098609|GO:0098641|GO:1901796	protein-coding	protein phosphatase 1 regulatory subunit 13 like	chr19	45379634	45406349
VLDLR	ENSG00000147852	7436	0	0	-1.41984	-0.505731	1.41984	down	CAMRQ1|CARMQ1|CHRMQ1|VLDL-R|VLDLRCH	GO:0000122|GO:0001948|GO:0005041|GO:0005509|GO:0005515|GO:0005886|GO:0005905|GO:0006869|GO:0006898|GO:0007165|GO:0007399|GO:0007613|GO:0008203|GO:0016020|GO:0016021|GO:0021517|GO:0030229|GO:0034185|GO:0034189|GO:0034361|GO:0034436|GO:0034437|GO:0034447|GO:0038025|GO:0038026|GO:0043235|GO:0045860|GO:0048306|GO:0048813|GO:1900006	protein-coding	very low density lipoprotein receptor	chr9	2621834	2660053
PGK1	ENSG00000102144	5230	0	0	-1.41815	-0.504012	1.41815	down	HEL-S-68p|MIG10|PGKA	GO:0004618|GO:0005515|GO:0005524|GO:0005829|GO:0006094|GO:0016020|GO:0016310|GO:0030855|GO:0045121|GO:0061621|GO:0070062	protein-coding	phosphoglycerate kinase 1	chrX	78065188	78129296
KDM4B	ENSG00000127663	23030	0	0	-1.41688	-0.502715	1.41688	down	JMJD2B|TDRD14B	GO:0005634|GO:0005654|GO:0005737|GO:0006351|GO:0006355|GO:0008270|GO:0016577|GO:0032452|GO:0051213|GO:0055114	protein-coding	lysine demethylase 4B	chr19	4969113	5153595
ANKZF1	ENSG00000163516	55139	0	0	-1.40933	-0.495009	1.40933	down	ZNF744	GO:0004843|GO:0005515|GO:0016020|GO:0030433|GO:0036266|GO:0046872|GO:0071630|GO:0072671	protein-coding	ankyrin repeat and zinc finger domain containing 1	chr2	219229757	219236669
FSCN1	ENSG00000075618	6624	0	0	-1.40133	-0.486798	1.40133	down	FAN1|HSN|SNL|p55	GO:0001725|GO:0001726|GO:0002102|GO:0003779|GO:0005515|GO:0005737|GO:0005829|GO:0005856|GO:0005902|GO:0005911|GO:0005913|GO:0007043|GO:0008144|GO:0008283|GO:0009653|GO:0010592|GO:0015629|GO:0016477|GO:0030027|GO:0030035|GO:0030036|GO:0030175|GO:0030426|GO:0030674|GO:0031253|GO:0031941|GO:0032534|GO:0032956|GO:0035089|GO:0043209|GO:0044393|GO:0044822|GO:0048870|GO:0051015|GO:0051017|GO:0051491|GO:…	protein-coding	fascin actin-bundling protein 1	chr7	5592823	5606655
RLF	ENSG00000117000	6018	0	0	-1.40061	-0.486052	1.40061	down	ZN-15L|ZNF292L	GO:0003677|GO:0005515|GO:0005634|GO:0006351|GO:0006355|GO:0008270|GO:0015074|GO:0044030|GO:0045893|GO:0045944|GO:0051276|GO:0097692	protein-coding	rearranged L-myc fusion	chr1	40161373	40240921
COL7A1	ENSG00000114270	1294	0	0	-1.39244	-0.477611	1.39244	down	EBD1|EBDCT|EBR1|NDNC8	GO:0000139|GO:0004867|GO:0005515|GO:0005576|GO:0005590|GO:0005604|GO:0005615|GO:0005788|GO:0006888|GO:0007155|GO:0008544|GO:0010951|GO:0030134|GO:0030198|GO:0030574|GO:0031012|GO:0033116|GO:0035987|GO:0042802|GO:0048208	protein-coding	collagen type VII alpha 1 chain	chr3	48564073	48595267
MXI1	ENSG00000119950	4601	0	0	-1.39118	-0.476311	1.39118	down	MAD2|MXD2|MXI|bHLHc11	GO:0003677|GO:0003714|GO:0005515|GO:0005634|GO:0005730|GO:0005737|GO:0006351|GO:0006355|GO:0008285|GO:0042994|GO:0046983|GO:1903507	protein-coding	MAX interactor 1, dimerization protein	chr10	110207605	110287365
SPTB	ENSG00000070182	6710	0	0	-1.38776	-0.472759	1.38776	down	EL3|HS2|HSPTB1|SPH2	GO:0000165|GO:0003779|GO:0005088|GO:0005200|GO:0005515|GO:0005737|GO:0005829|GO:0006888|GO:0007010|GO:0007411|GO:0008091|GO:0014731|GO:0015629|GO:0030506|GO:0031235|GO:0043234|GO:0043547|GO:0051015|GO:0051693	protein-coding	spectrin beta, erythrocytic	chr14	64746283	64879883
ZNF292	ENSG00000188994	23036	0	0	-1.37834	-0.462934	1.37834	down	Nbla00365|ZFP292|ZN-16|Zn-15|bA393I2.3	GO:0001077|GO:0003677|GO:0005634|GO:0006366|GO:0045944|GO:0046872	protein-coding	zinc finger protein 292	chr6	87152833	87264196
DAPK2	ENSG00000035664	23604	0	0	-1.37741	-0.461959	1.37741	down	DRP-1|DRP1	GO:0004674|GO:0005515|GO:0005516|GO:0005524|GO:0005737|GO:0006468|GO:0006915|GO:0010506|GO:0018105|GO:0018107|GO:0031410|GO:0034423|GO:0035556|GO:0042802|GO:0042981|GO:0043276|GO:0046777|GO:0090023|GO:1990266|GO:2000424|GO:2001242	protein-coding	death associated protein kinase 2	chr15	63907036	64072033
OBSCN	ENSG00000154358	84033	0	0	-1.37553	-0.459992	1.37553	down	ARHGEF30|UNC89	GO:0004674|GO:0005085|GO:0005089|GO:0005515|GO:0005516|GO:0005524|GO:0005829|GO:0006468|GO:0007275|GO:0008307|GO:0030016|GO:0030018|GO:0030506|GO:0031430|GO:0031432|GO:0035023|GO:0036309|GO:0043065|GO:0043547|GO:0045214|GO:0046872|GO:0051056	protein-coding	obscurin, cytoskeletal calmodulin and titin-interacting RhoGEF	chr1	228208130	228378876
LTBP4	ENSG00000090006	8425	0	0	-1.37065	-0.45486	1.37065	down	ARCL1C|LTBP-4|LTBP4L|LTBP4S	GO:0001558|GO:0005024|GO:0005178|GO:0005509|GO:0005515|GO:0005539|GO:0005576|GO:0005578|GO:0005615|GO:0006457|GO:0007179|GO:0007275|GO:0017015|GO:0030162|GO:0030252|GO:0031012|GO:0045595|GO:0050431|GO:0070062	protein-coding	latent transforming growth factor beta binding protein 4	chr19	40592883	40629818
PGF	ENSG00000119630	5228	0	0	-1.36925	-0.453387	1.36925	down	D12S1900|PGFL|PIGF|PLGF|PlGF-2|SHGC-10760	GO:0001525|GO:0001658|GO:0001666|GO:0001938|GO:0002040|GO:0005172|GO:0005515|GO:0005576|GO:0005615|GO:0007165|GO:0007267|GO:0007565|GO:0008083|GO:0008201|GO:0008284|GO:0016020|GO:0030154|GO:0031100|GO:0032870|GO:0042493|GO:0042803|GO:0045766|GO:0046982|GO:0048010|GO:0050930|GO:0051781|GO:0060688|GO:0060754	protein-coding	placental growth factor	chr14	74941834	74955784
COL5A1	ENSG00000130635	1289	0	0	-1.36455	-0.44843	1.36455	down	EDSC	GO:0001568|GO:0003007|GO:0005178|GO:0005201|GO:0005576|GO:0005588|GO:0005604|GO:0005615|GO:0005788|GO:0007155|GO:0008201|GO:0016477|GO:0030198|GO:0030199|GO:0030574|GO:0031012|GO:0032964|GO:0035313|GO:0035989|GO:0043394|GO:0043588|GO:0045112|GO:0046872|GO:0048407|GO:0048592|GO:0051128|GO:0070062|GO:1903225	protein-coding	collagen type V alpha 1 chain	chr9	134641774	134844843
HK2	ENSG00000159399	3099	0	0	-1.36274	-0.446513	1.36274	down	HKII|HXK2	GO:0001678|GO:0002931|GO:0004340|GO:0004396|GO:0005515|GO:0005524|GO:0005536|GO:0005741|GO:0005829|GO:0006096|GO:0007595|GO:0008637|GO:0008865|GO:0015758|GO:0016020|GO:0019158|GO:0035795|GO:0046324|GO:0046835|GO:0051156|GO:0061621|GO:0072655|GO:0072656|GO:1904925|GO:2000378	protein-coding	hexokinase 2	chr2	74833981	74893359
WSB1	ENSG00000109046	26118	0	0	-1.36194	-0.445664	1.36194	down	SWIP1|WSB-1	GO:0000209|GO:0004842|GO:0005515|GO:0005622|GO:0005829|GO:0008150|GO:0035556	protein-coding	WD repeat and SOCS box containing 1	chr17	27294076	27315926
DISP2	ENSG00000140323	85455	0	0	-1.36002	-0.443626	1.36002	down	DISPB|HsT16908|LINC00594	GO:0003674|GO:0005575|GO:0005886|GO:0007224|GO:0016021	protein-coding	dispatched RND transporter family member 2	chr15	40358235	40378639
FSTL3	ENSG00000070404	10272	0	0	-1.35848	-0.441995	1.35848	down	FLRG|FSRP	GO:0001503|GO:0001822|GO:0001968|GO:0002244|GO:0005515|GO:0005576|GO:0005615|GO:0005634|GO:0005654|GO:0005794|GO:0006351|GO:0006357|GO:0007283|GO:0008584|GO:0022409|GO:0030141|GO:0030324|GO:0030325|GO:0030514|GO:0032926|GO:0044306|GO:0045671|GO:0045944|GO:0048185|GO:0071248|GO:0090101	protein-coding	follistatin like 3	chr19	676365	683399
HCFC1R1	ENSG00000103145	54985	0	0	-1.35536	-0.43868	1.35536	down	HPIP	GO:0005634|GO:0005737	protein-coding	host cell factor C1 regulator 1	chr16	3022620	3024286
LGSN	ENSG00000146166	51557	0	0	-1.35235	-0.435467	1.35235	down	GLULD1|LGS	GO:0004356|GO:0005886|GO:0006542	protein-coding	lengsin, lens protein with glutamine synthetase domain	chr6	63275951	63319977
PFKFB3	ENSG00000170525	5209	0	0	-1.34801	-0.430835	1.34801	down	IPFK2|PFK2|iPFK-2	GO:0003873|GO:0004331|GO:0005524|GO:0005654|GO:0005829|GO:0006000|GO:0006003|GO:0007420|GO:0016311|GO:0046835|GO:0061621	protein-coding	6-phosphofructo-2-kinase/fructose-2,6-biphosphatase 3	chr10	6144934	6235545
TPI1	ENSG00000111669	7167	0	0	-1.34408	-0.426621	1.34408	down	HEL-S-49|TIM|TPI|TPID	GO:0004807|GO:0005515|GO:0005615|GO:0005634|GO:0005829|GO:0006094|GO:0006096|GO:0006098|GO:0007275|GO:0019563|GO:0031625|GO:0046166|GO:0061621|GO:0070062	protein-coding	triosephosphate isomerase 1	chr12	6867119	6870948
LRP1	ENSG00000123384	4035	0	0	-1.34047	-0.422741	1.34047	down	A2MR|APOER|APR|CD91|IGFBP3R|KPA|LRP|LRP1A|TGFBR5	GO:0001523|GO:0002020|GO:0004872|GO:0005041|GO:0005509|GO:0005515|GO:0005730|GO:0005737|GO:0005765|GO:0005768|GO:0005886|GO:0005887|GO:0005905|GO:0005925|GO:0006898|GO:0007205|GO:0007568|GO:0008283|GO:0010715|GO:0010875|GO:0010977|GO:0014912|GO:0021987|GO:0030136|GO:0030178|GO:0030425|GO:0030666|GO:0032370|GO:0032374|GO:0032403|GO:0032429|GO:0032956|GO:0034185|GO:0035909|GO:0042157|GO:0042953|GO:…	protein-coding	LDL receptor related protein 1	chr12	57128493	57213351
MRC2	ENSG00000011028	9902	0	0	-1.34009	-0.422326	1.34009	down	CD280|CLEC13E|ENDO180|UPARAP	GO:0001649|GO:0004888|GO:0005515|GO:0005518|GO:0005887|GO:0005925|GO:0006897|GO:0007165|GO:0016020|GO:0030246|GO:0030574	protein-coding	mannose receptor C type 2	chr17	62627401	62693597
KDM3A	ENSG00000115548	55818	0	0	-1.33853	-0.420651	1.33853	down	JHDM2A|JHMD2A|JMJD1|JMJD1A|TSGA	GO:0000785|GO:0000976|GO:0001047|GO:0003700|GO:0005506|GO:0005634|GO:0005654|GO:0005737|GO:0006351|GO:0007290|GO:0009755|GO:0016020|GO:0030521|GO:0031490|GO:0032452|GO:0032454|GO:0033169|GO:0036123|GO:0045893|GO:0045944|GO:0046293|GO:0050681|GO:0051213|GO:0051573|GO:0055114|GO:2000036|GO:2000736	protein-coding	lysine demethylase 3A	chr2	86440647	86492716
P4HA2	ENSG00000072682	8974	0	0	-1.33846	-0.420572	1.33846	down	MYP25	GO:0004656|GO:0005506|GO:0005634|GO:0005737|GO:0005783|GO:0005788|GO:0009055|GO:0016702|GO:0019511|GO:0031418|GO:0043231|GO:0055114	protein-coding	prolyl 4-hydroxylase subunit alpha 2	chr5	132191838	132295271
GSDMB	ENSG00000073605	55876	0	0	-1.33279	-0.414447	1.33279	down	GSDML|PP4052|PRO2521	GO:0005829|GO:0005886|GO:0012501	protein-coding	gasdermin B	chr17	39904595	39919854
FUT11	ENSG00000196968	170384	0	0	-1.3296	-0.410989	1.3296	down		GO:0000139|GO:0005515|GO:0006487|GO:0016021|GO:0032580|GO:0036065|GO:0046920|GO:0070062	protein-coding	fucosyltransferase 11	chr10	73772291	73780251
PAM	ENSG00000145730	5066	0	0	-1.32891	-0.410243	1.32891	down	PAL|PHM	GO:0001519|GO:0001666|GO:0001676|GO:0004504|GO:0004598|GO:0005507|GO:0005509|GO:0005515|GO:0005615|GO:0005802|GO:0005886|GO:0006357|GO:0007417|GO:0007507|GO:0007595|GO:0008270|GO:0009268|GO:0009404|GO:0009986|GO:0016020|GO:0016021|GO:0018032|GO:0019901|GO:0022602|GO:0030667|GO:0031418|GO:0032355|GO:0032956|GO:0042476|GO:0042493|GO:0043005|GO:0043204|GO:0046688|GO:0048471|GO:0050708|GO:0051260|GO:…	protein-coding	peptidylglycine alpha-amidating monooxygenase	chr5	102753981	103031105
HIST1H2AI	ENSG00000196747	8329	0	0	-1.32038	-0.400951	1.32038	down	H2A/c|H2AFC	GO:0000786|GO:0000790|GO:0003677|GO:0005515|GO:0005634|GO:0006342|GO:0008150|GO:0019899|GO:0046982|GO:0070062	protein-coding	histone cluster 1 H2A family member i	chr6	27808199	27808701
NCKIPSD	ENSG00000213672	51517	0	0	-1.32023	-0.400785	1.32023	down	AF3P21|DIP|DIP1|ORF1|SPIN90|VIP54|WASLBP|WISH	GO:0005515|GO:0005829|GO:0005882|GO:0006607|GO:0007010|GO:0007165|GO:0008092|GO:0008180|GO:0010976|GO:0017124|GO:0038096	protein-coding	NCK interacting protein with SH3 domain	chr3	48673844	48686364
CHST12	ENSG00000136213	55501	0	0	-1.32	-0.40054	1.32	down	C4S-2|C4ST-2|C4ST2	GO:0000139|GO:0016020|GO:0016051|GO:0030173|GO:0030206|GO:0030208|GO:0047756|GO:0050656	protein-coding	carbohydrate sulfotransferase 12	chr7	2403560	2448483
ATG16L2	ENSG00000168010	89849	0	0	-1.31981	-0.400329	1.31981	down	ATG16B|WDR80	GO:0000045|GO:0000421|GO:0005654|GO:0015031|GO:0039689	protein-coding	autophagy related 16 like 2	chr11	72814308	72843674
LOC284454	ENSG00000267519	284454	0	0	-1.31885	-0.399278	1.31885	down			ncRNA	uncharacterized LOC284454	chr19	13834516	13836289
AHNAK2	ENSG00000185567	113146	0	0	-1.31324	-0.39313	1.31324	down	C14orf78	GO:0001778|GO:0005515|GO:0005634|GO:0005737|GO:0005886|GO:0030018|GO:0030315|GO:0030659|GO:0042383|GO:0043034	protein-coding	AHNAK nucleoprotein 2	chr14	104937244	104978357
MIAT	ENSG00000225783	440823	0	0	-1.31115	-0.390836	1.31115	down	C22orf35|GOMAFU|LINC00066|NCRNA00066|RNCR2|lncRNA-MIAT		ncRNA	myocardial infarction associated transcript (non-protein coding)	chr22	26646428	26676475
TNNT1	ENSG00000105048	7138	0	0	-1.30805	-0.387414	1.30805	down	ANM|NEM5|STNT|TNT|TNTS	GO:0003009|GO:0005515|GO:0005523|GO:0005829|GO:0005861|GO:0014883|GO:0030049|GO:0031014|GO:0031444|GO:0045932	protein-coding	troponin T1, slow skeletal type	chr19	55132794	55149354
CELSR3	ENSG00000008300	1951	0	0	-1.30761	-0.386937	1.30761	down	ADGRC3|CDHF11|EGFL1|FMI1|HFMI1|MEGF2|RESDA1	GO:0001764|GO:0001932|GO:0004930|GO:0005509|GO:0005515|GO:0005886|GO:0007156|GO:0007186|GO:0007413|GO:0016021|GO:0032880|GO:0036514|GO:0036515|GO:0060071|GO:0060271|GO:1904938	protein-coding	cadherin EGF LAG seven-pass G-type receptor 3	chr3	48636469	48662915
FN1	ENSG00000115414	2335	0	0	-1.30314	-0.381995	1.30314	down	CIG|ED-B|FINC|FN|FNZ|GFND|GFND2|LETS|MSF	GO:0001525|GO:0001932|GO:0002020|GO:0002576|GO:0005178|GO:0005515|GO:0005518|GO:0005576|GO:0005577|GO:0005578|GO:0005605|GO:0005615|GO:0005793|GO:0006953|GO:0007044|GO:0007155|GO:0007161|GO:0008201|GO:0008284|GO:0008360|GO:0009611|GO:0010628|GO:0010952|GO:0016324|GO:0016504|GO:0018149|GO:0022617|GO:0030198|GO:0031012|GO:0031093|GO:0033622|GO:0034446|GO:0035987|GO:0042060|GO:0042802|GO:0045773|GO:…	protein-coding	fibronectin 1	chr2	215360440	215436172
GBE1	ENSG00000114480	2632	0	0	-1.3023	-0.38106	1.3023	down	APBD|GBE|GSD4	GO:0003844|GO:0004553|GO:0005515|GO:0005829|GO:0005977|GO:0005978|GO:0006091|GO:0030246|GO:0043169|GO:0070062	protein-coding	1,4-alpha-glucan branching enzyme 1	chr3	81489699	81762161
LENG8	ENSG00000167615	114823	0	0	-1.30215	-0.380893	1.30215	down	pp13842	GO:0005515	protein-coding	leukocyte receptor cluster member 8	chr19	54448887	54462037
PLOD2	ENSG00000152952	5352	0	0	-1.29913	-0.377544	1.29913	down	BRKS2|LH2|TLH	GO:0001666|GO:0005506|GO:0005783|GO:0005789|GO:0006464|GO:0008475|GO:0030867|GO:0031418|GO:0055114|GO:0070062	protein-coding	procollagen-lysine,2-oxoglutarate 5-dioxygenase 2	chr3	146069440	146163653
RASA4	ENSG00000105808	10156	0	0	-1.29353	-0.37131	1.29353	down	CAPRI|GAPL	GO:0000165|GO:0005096|GO:0005829|GO:0005886|GO:0031235|GO:0034260|GO:0043547|GO:0046580|GO:0046872|GO:0071277	protein-coding	RAS p21 protein activator 4	chr7	102579646	102642869
ZNF395	ENSG00000186918	55893	0	0	-1.29342	-0.371187	1.29342	down	HDBP-2|HDBP2|HDRF-2|PBF|PRF-1|PRF1|Si-1-8-14	GO:0000978|GO:0001158|GO:0003677|GO:0005634|GO:0005737|GO:0006351|GO:0006355|GO:0006357|GO:0046872	protein-coding	zinc finger protein 395	chr8	28345585	28402701
KIRREL3	ENSG00000149571	84623	0	0	-1.29231	-0.36995	1.29231	down	KIRRE|MRD4|NEPH2|PRO4502	GO:0001764|GO:0002121|GO:0005515|GO:0005576|GO:0005886|GO:0007156|GO:0007416|GO:0016021|GO:0021740|GO:0021766|GO:0030097|GO:0030424|GO:0030425|GO:0043198|GO:0048812|GO:0072102	protein-coding	kin of IRRE like 3 (Drosophila)	chr11	126423359	127003460
DARS	ENSG00000115866	1615	0	0	-1.29231	-0.369948	1.29231	down	HBSL|aspRS	GO:0004046|GO:0004815|GO:0005515|GO:0005524|GO:0005737|GO:0005829|GO:0006412|GO:0006418|GO:0006422|GO:0006461|GO:0016020|GO:0044822|GO:0070062	protein-coding	aspartyl-tRNA synthetase	chr2	135906677	135986100
TMEM255A	ENSG00000125355	55026	0	0	-1.28987	-0.367227	1.28987	down	FAM70A	GO:0016021	protein-coding	transmembrane protein 255A	chrX	120258650	120311556
DLG4	ENSG00000132535	1742	0	0	-1.28801	-0.365147	1.28801	down	PSD95|SAP-90|SAP90	GO:0000165|GO:0002091|GO:0004385|GO:0005088|GO:0005515|GO:0005737|GO:0005783|GO:0005886|GO:0006461|GO:0007165|GO:0007204|GO:0007268|GO:0007399|GO:0007612|GO:0008021|GO:0008022|GO:0008076|GO:0008328|GO:0014069|GO:0015276|GO:0016188|GO:0016323|GO:0019900|GO:0019903|GO:0030054|GO:0030165|GO:0030666|GO:0030863|GO:0031234|GO:0031697|GO:0031748|GO:0031812|GO:0032281|GO:0032403|GO:0032839|GO:0033130|GO:…	protein-coding	discs large MAGUK scaffold protein 4	chr17	7189890	7219702
ARRDC3	ENSG00000113369	57561	0	0	-1.28458	-0.361294	1.28458	down	TLIMP	GO:0001659|GO:0005515|GO:0005764|GO:0005768|GO:0005769|GO:0005886|GO:0007165|GO:0031651|GO:0031699|GO:0043588|GO:0044252|GO:0051443|GO:0060613|GO:0071879|GO:0090327	protein-coding	arrestin domain containing 3	chr5	91368724	91383359
TTLL3	ENSG00000214021	26140	0	0	-1.2826	-0.359076	1.2826	down	HOTTL	GO:0005524|GO:0005737|GO:0005874|GO:0005929|GO:0005930|GO:0015630|GO:0018094|GO:0035082|GO:0060271|GO:0070735|GO:0070736	protein-coding	tubulin tyrosine ligase like 3	chr3	9809988	9855138
GABBR1	ENSG00000204681	2550	0	0	-1.28202	-0.358422	1.28202	down	GABABR1|GABBR1-3|GB1|GPRC3A	GO:0004965|GO:0005515|GO:0005576|GO:0005737|GO:0005886|GO:0005887|GO:0007193|GO:0007194|GO:0007214|GO:0030054|GO:0030425|GO:0038039|GO:0042734|GO:0045211	protein-coding	gamma-aminobutyric acid type B receptor subunit 1	chr6	29555629	29633976
SLC25A37	ENSG00000147454	51312	0	0	-1.27994	-0.356077	1.27994	down	HT015|MFRN|MFRN1|MSC|MSCP|PRO1278|PRO1584|PRO2217	GO:0005381|GO:0005743|GO:0016021|GO:0034755|GO:0048250|GO:0055072	protein-coding	solute carrier family 25 member 37	chr8	23528805	23575463
UBXN6	ENSG00000167671	80700	0	0	-1.27852	-0.354472	1.27852	down	UBXD1|UBXDC2	GO:0003674|GO:0005515|GO:0005634|GO:0005737|GO:0005815|GO:0008150|GO:0070062	protein-coding	UBX domain protein 6	chr19	4444999	4471279
TNXB	ENSG00000168477	7148	0	0	-1.2746	-0.350049	1.2746	down	EDS3|HXBL|TENX|TN-X|TNX|TNXB1|TNXB2|TNXBS|VUR8|XB|XBS	GO:0005178|GO:0005515|GO:0005578|GO:0005583|GO:0005615|GO:0005622|GO:0007155|GO:0008201|GO:0030036|GO:0030199|GO:0031012|GO:0032963|GO:0048251|GO:0070062	protein-coding	tenascin XB	chr6	32041154	32117610
TNIP1	ENSG00000145901	10318	0	0	-1.27154	-0.346581	1.27154	down	ABIN-1|NAF1|VAN|nip40-1	GO:0002755|GO:0004843|GO:0005515|GO:0005622|GO:0005654|GO:0005737|GO:0006412|GO:0006508|GO:0006952|GO:0006954|GO:0007159|GO:0009101|GO:0042802|GO:0043124|GO:0045071|GO:0045944|GO:0050729|GO:0051019|GO:0070373|GO:0085032	protein-coding	TNFAIP3 interacting protein 1	chr5	151029945	151093577
GS1-124K5.11		493754	0	0	-1.26923	-0.343955	1.26923	down			pseudo	RAB guanine nucleotide exchange factor 1 pseudogene	chr7	66526088	66542624
ZNF654	ENSG00000175105	55279	0	0	-1.2664	-0.340738	1.2664	down		GO:0003677|GO:0005634|GO:0006351|GO:0006355|GO:0046872	protein-coding	zinc finger protein 654	chr3	88059274	88144665
EGLN1	ENSG00000135766	54583	0	0	-1.26209	-0.335814	1.26209	down	C1orf12|ECYT3|HALAH|HIF-PH2|HIFPH2|HPH-2|HPH2|PHD2|SM20|ZMYND6	GO:0001666|GO:0005506|GO:0005515|GO:0005634|GO:0005737|GO:0005829|GO:0006879|GO:0016706|GO:0018401|GO:0019899|GO:0030821|GO:0031418|GO:0031543|GO:0031545|GO:0032364|GO:0043433|GO:0045765|GO:0045944|GO:0051344|GO:0055008|GO:0055114|GO:0060347|GO:0060412|GO:0060711|GO:0061418|GO:0071731|GO:1901214	protein-coding	egl-9 family hypoxia inducible factor 1	chr1	231363751	231425044
ITM2C	ENSG00000135916	81618	0	0	-1.26168	-0.33534	1.26168	down	BRI3|BRICD2C|E25|E25C|ITM3	GO:0001540|GO:0005515|GO:0005524|GO:0005764|GO:0005765|GO:0005794|GO:0005886|GO:0010977|GO:0016021|GO:0030182|GO:0042985|GO:0048471|GO:0070062|GO:2001238	protein-coding	integral membrane protein 2C	chr2	230864639	230879248
PFKP	ENSG00000067057	5214	0	0	-1.26151	-0.33515	1.26151	down	ATP-PFK|PFK-C|PFK-P|PFKF	GO:0003872|GO:0005524|GO:0005634|GO:0005737|GO:0005829|GO:0005913|GO:0006002|GO:0016020|GO:0031012|GO:0032403|GO:0046872|GO:0061621|GO:0070062|GO:0098609|GO:0098641	protein-coding	phosphofructokinase, platelet	chr10	3066333	3137712
RN7SL633P		106479453	0	0	-1.2596	-0.332961	1.2596	down			pseudo	RNA, 7SL, cytoplasmic 633, pseudogene	chr22	31051630	31068327
ADRB2	ENSG00000169252	154	0	0	-1.25882	-0.332068	1.25882	down	ADRB2R|ADRBR|B2AR|BAR|BETA2AR	GO:0002024|GO:0002025|GO:0002028|GO:0002032|GO:0004941|GO:0005515|GO:0005634|GO:0005764|GO:0005768|GO:0005769|GO:0005886|GO:0005887|GO:0006898|GO:0007166|GO:0007171|GO:0007188|GO:0007190|GO:0007267|GO:0008179|GO:0008333|GO:0009409|GO:0015459|GO:0016324|GO:0030501|GO:0031398|GO:0031649|GO:0040015|GO:0042312|GO:0042803|GO:0043235|GO:0043410|GO:0045453|GO:0045944|GO:0045986|GO:0050873|GO:0051379|GO:…	protein-coding	adrenoceptor beta 2	chr5	148825245	148828687
STMN3	ENSG00000197457	50861	0	0	-1.25828	-0.331451	1.25828	down	SCLIP	GO:0005737|GO:0005794|GO:0007019|GO:0007399|GO:0015631|GO:0019904|GO:0030424|GO:0030426|GO:0031110|GO:0031122|GO:0031175|GO:0035021|GO:0043005|GO:0043087|GO:0051493	protein-coding	stathmin 3	chr20	63639705	63657682
PFKL	ENSG00000141959	5211	0	0	-1.2558	-0.32861	1.2558	down	ATP-PFK|PFK-B|PFK-L	GO:0003872|GO:0005515|GO:0005524|GO:0005829|GO:0005945|GO:0006002|GO:0006096|GO:0009749|GO:0016020|GO:0019900|GO:0030388|GO:0042802|GO:0046676|GO:0046872|GO:0051259|GO:0051289|GO:0061621|GO:0070061|GO:0070062|GO:0070095	protein-coding	phosphofructokinase, liver type	chr21	44300051	44327376
HIST1H2AH	ENSG00000274997	85235	0	0	-1.2553	-0.328033	1.2553	down	H2A/S|H2AFALii|H2AH|dJ86C11.1	GO:0000786|GO:0000790|GO:0003674|GO:0003677|GO:0006342|GO:0008150|GO:0046982|GO:0070062	protein-coding	histone cluster 1 H2A family member h	chr6	27147129	27147515
SPDYE16	ENSG00000185040	102723555	0	0	-1.25528	-0.328013	1.25528	down			protein-coding	speedy/RINGO cell cycle regulator family member E16	chr7	76531319	76541459
L3MBTL1	ENSG00000185513	26013	0	0	-1.25323	-0.325652	1.25323	down	H-L(3)MBT|L3MBTL|ZC2HC3|dJ138B7.3	GO:0000785|GO:0000793|GO:0003682|GO:0003700|GO:0005515|GO:0005634|GO:0005654|GO:0005730|GO:0005886|GO:0006325|GO:0006351|GO:0007088|GO:0008270|GO:0016569|GO:0030097|GO:0031491|GO:0031493|GO:0032093|GO:0035064|GO:0042393|GO:0042802|GO:0045652|GO:0045892|GO:0051726|GO:1901796	protein-coding	l(3)mbt-like 1 (Drosophila)	chr20	43507680	43550950
WTIP	ENSG00000142279	126374	0	0	-1.2528	-0.325156	1.2528	down		GO:0000932|GO:0001666|GO:0003714|GO:0005515|GO:0005634|GO:0005667|GO:0005911|GO:0005912|GO:0006351|GO:0006355|GO:0007010|GO:0008270|GO:0022604|GO:0035195|GO:0035331|GO:1903507|GO:2000637	protein-coding	Wilms tumor 1 interacting protein	chr19	34481638	34512304
BACH1	ENSG00000156273	571	0	0	-1.25254	-0.324859	1.25254	down	BACH-1|BTBD24	GO:0000083|GO:0000117|GO:0000122|GO:0000980|GO:0001078|GO:0001205|GO:0001206|GO:0003700|GO:0004842|GO:0005515|GO:0005634|GO:0005737|GO:0005829|GO:0006281|GO:0006302|GO:0006310|GO:0006355|GO:0006366|GO:0016567|GO:0020037|GO:0031463|GO:0045944|GO:0061418	protein-coding	BTB domain and CNC homolog 1	chr21	29298871	29630751
OSMR	ENSG00000145623	9180	0	0	-1.25235	-0.324634	1.25235	down	IL-31R-beta|IL-31RB|OSMRB|PLCA1	GO:0002675|GO:0004924|GO:0005886|GO:0005900|GO:0008284|GO:0016324|GO:0019838|GO:0034097|GO:0038165	protein-coding	oncostatin M receptor	chr5	38845858	38945596
MSH5	ENSG00000204410	4439	0	0	-1.25183	-0.324044	1.25183	down	G7|MUTSH5|NG23	GO:0000710|GO:0000795|GO:0003684|GO:0005515|GO:0005524|GO:0006298|GO:0030983|GO:0032300|GO:0051026	protein-coding	mutS homolog 5	chr6	31739951	31762676
KLF7	ENSG00000118263	8609	0	0	-1.24844	-0.320124	1.24844	down	UKLF	GO:0003677|GO:0003700|GO:0003713|GO:0005634|GO:0006351|GO:0006357|GO:0007411|GO:0008270|GO:0045893|GO:0048813	protein-coding	Kruppel like factor 7	chr2	207074137	207167267
CCHCR1	ENSG00000204536	54535	0	0	-1.24797	-0.319584	1.24797	down	C6orf18|HCR|SBP	GO:0005634|GO:0005737|GO:0005814|GO:0006611|GO:0007275|GO:0030154	protein-coding	coiled-coil alpha-helical rod protein 1	chr6	31142439	31158238
RN7SL1	ENSG00000276168|ENSG00000283029	6029	0	0	-1.24751	-0.319049	1.24751	down	7L1a|7SL|RN7SL|RNSRP1		scRNA	RNA, 7SL, cytoplasmic 1	chr14	49586580	49586878
PRKAA2	ENSG00000162409	5563	0	0	-1.24706	-0.318531	1.24706	down	AMPK|AMPK2|AMPKa2|PRKAA	GO:0003682|GO:0004672|GO:0004674|GO:0004679|GO:0004712|GO:0005515|GO:0005524|GO:0005634|GO:0005654|GO:0005737|GO:0005829|GO:0006351|GO:0006355|GO:0006468|GO:0006633|GO:0006695|GO:0006853|GO:0006950|GO:0007050|GO:0007165|GO:0008610|GO:0010508|GO:0014850|GO:0016055|GO:0016236|GO:0016239|GO:0016241|GO:0031588|GO:0031669|GO:0032007|GO:0035174|GO:0035404|GO:0035556|GO:0035690|GO:0042149|GO:0042304|GO:…	protein-coding	protein kinase AMP-activated catalytic subunit alpha 2	chr1	56645322	56715335
SFXN3	ENSG00000107819	81855	0	0	-1.24638	-0.31775	1.24638	down	BA108L7.2|SFX3	GO:0005739|GO:0015075|GO:0016021|GO:0031966|GO:0034220|GO:0055072	protein-coding	sideroflexin 3	chr10	101031234	101041244
WDR90	ENSG00000161996	197335	0	0	-1.24585	-0.317132	1.24585	down	C16orf15|C16orf16|C16orf17|C16orf18|C16orf19	GO:0005515	protein-coding	WD repeat domain 90	chr16	643262	768865
FAM114A1	ENSG00000197712	92689	0	0	-1.24584	-0.317118	1.24584	down	Noxp20	GO:0005515|GO:0005737	protein-coding	family with sequence similarity 114 member A1	chr4	38867677	38945739
GXYLT2	ENSG00000172986	727936	0	0	-1.24576	-0.31703	1.24576	down	GLT8D4	GO:0000107|GO:0016021|GO:0016266|GO:0018071|GO:0018121|GO:0018127|GO:0035252|GO:0043867|GO:0044102	protein-coding	glucoside xylosyltransferase 2	chr3	72888073	72998138
FBLN1	ENSG00000077942	2192	0	0	-1.24166	-0.312268	1.24166	down	FBLN|FIBL1	GO:0001933|GO:0001968|GO:0005201|GO:0005509|GO:0005576|GO:0005577|GO:0005578|GO:0005604|GO:0005615|GO:0007162|GO:0007229|GO:0007566|GO:0008022|GO:0010952|GO:0016032|GO:0016504|GO:0030198|GO:0031012|GO:0032403|GO:0042802|GO:0070051|GO:0070062|GO:0070373|GO:0071953|GO:0072378|GO:1900025|GO:2000146|GO:2000647	protein-coding	fibulin 1	chr22	45502238	45601135
ARL10	ENSG00000175414	285598	0	0	-1.2415	-0.312085	1.2415	down	ARL10A	GO:0005525|GO:0005622|GO:0007264	protein-coding	ADP ribosylation factor like GTPase 10	chr5	176365468	176401865
PXDN	ENSG00000130508	7837	0	0	-1.24145	-0.31203	1.24145	down	COPOA|D2S448|D2S448E|MG50|PRG2|PXN|VPO	GO:0001960|GO:0004601|GO:0005152|GO:0005201|GO:0005578|GO:0005615|GO:0005783|GO:0006955|GO:0006979|GO:0020037|GO:0030198|GO:0031012|GO:0042744|GO:0046872|GO:0055114|GO:0070062|GO:0098869	protein-coding	peroxidasin	chr2	1631887	1744852
ARHGEF10	ENSG00000104728	9639	0	0	-1.24033	-0.310728	1.24033	down	GEF10|SNCV	GO:0005089|GO:0005515|GO:0005813|GO:0005829|GO:0019894|GO:0022011|GO:0035023|GO:0051298|GO:0051496|GO:0090307|GO:0090630	protein-coding	Rho guanine nucleotide exchange factor 10	chr8	1823976	1958641
LRRK1	ENSG00000154237	79705	0	0	-1.23948	-0.309738	1.23948	down	RIPK6|Roco1	GO:0004674|GO:0004871|GO:0005515|GO:0005524|GO:0005525|GO:0005737|GO:0005739|GO:0006468|GO:0007264|GO:0035556|GO:0036035|GO:0042802|GO:0045453|GO:0046872|GO:0050731|GO:0050732|GO:0090263|GO:1902533	protein-coding	leucine rich repeat kinase 1	chr15	100919215	101078254
MFSD4B	ENSG00000173214	91749	0	0	-1.23872	-0.308849	1.23872	down	KIAA1919|NaGLT1	GO:0005355|GO:0006814|GO:0015293|GO:0016021|GO:0016324|GO:1904659	protein-coding	major facilitator superfamily domain containing 4B	chr6	111259348	111278742
PNRC1	ENSG00000146278	10957	0	0	-1.23768	-0.307635	1.23768	down	B4-2|PNAS-145|PROL2|PRR2	GO:0005515|GO:0005634|GO:0006351|GO:0006355	protein-coding	proline rich nuclear receptor coactivator 1	chr6	89080751	89085160
FOXK1	ENSG00000164916	221937	0	0	-1.23474	-0.304206	1.23474	down	FOXK1L	GO:0000977|GO:0000981|GO:0005515|GO:0005634|GO:0006351|GO:0006357|GO:0007517|GO:0030154|GO:0045892|GO:0045893	protein-coding	forkhead box K1	chr7	4682309	4771443
OLFML2A	ENSG00000185585	169611	0	0	-1.23415	-0.303512	1.23415	down	PRO34319	GO:0005578|GO:0030198|GO:0042803|GO:0050840	protein-coding	olfactomedin like 2A	chr9	124777158	124814885
PAPLN	ENSG00000100767	89932	0	0	-1.23264	-0.30175	1.23264	down		GO:0004222|GO:0004867|GO:0005578|GO:0006508|GO:0008270|GO:0010951	protein-coding	papilin, proteoglycan like sulfated glycoprotein	chr14	73237497	73274640
LOC105376504		105376504	0	0	-1.22683	-0.294941	1.22683	down			ncRNA	uncharacterized LOC105376504	chr11	319773	327537
SBF1	ENSG00000100241	6305	0	0	-1.22663	-0.294696	1.22663	down	CMT4B3|DENND7A|MTMR5	GO:0005634|GO:0006470|GO:0007283|GO:0008138|GO:0016021|GO:0017112|GO:0019208|GO:0043547	protein-coding	SET binding factor 1	chr22	50445000	50475024
SMOC1	ENSG00000198732	64093	0	0	-1.22443	-0.292109	1.22443	down	OAS	GO:0001654|GO:0005509|GO:0005515|GO:0005604|GO:0007165|GO:0030154|GO:0045667|GO:0060173	protein-coding	SPARC related modular calcium binding 1	chr14	69854131	70032366
NLGN2	ENSG00000169992	57555	0	0	-1.22372	-0.291268	1.22372	down		GO:0002087|GO:0004872|GO:0005615|GO:0005887|GO:0007158|GO:0007416|GO:0009986|GO:0016020|GO:0016337|GO:0019233|GO:0030054|GO:0032024|GO:0032230|GO:0035418|GO:0035641|GO:0042043|GO:0042734|GO:0045202|GO:0045211|GO:0045217|GO:0050804|GO:0050808|GO:0050839|GO:0050885|GO:0051965|GO:0051968|GO:0052689|GO:0060077|GO:0072553|GO:0097104|GO:0097105|GO:0097116|GO:0097119|GO:0097151|GO:0099055|GO:1902474|GO:…	protein-coding	neuroligin 2	chr17	7404874	7419860
PGAM1	ENSG00000171314	5223	0	0	-1.22359	-0.291122	1.22359	down	HEL-S-35|PGAM-B|PGAMA	GO:0004082|GO:0004619|GO:0005515|GO:0005737|GO:0005829|GO:0006094|GO:0006096|GO:0006110|GO:0016020|GO:0016787|GO:0019901|GO:0043209|GO:0043456|GO:0045730|GO:0046538|GO:0061621|GO:0070062	protein-coding	phosphoglycerate mutase 1	chr10	97426160	97433441
HIST1H1E	ENSG00000168298	3008	0	0	-1.22194	-0.289171	1.22194	down	H1.4|H1E|H1F4|H1s-4|dJ221C16.5	GO:0000122|GO:0000786|GO:0005515|GO:0005634|GO:0005720|GO:0006334|GO:0016584|GO:0031490|GO:0044822|GO:0070062|GO:0080182|GO:0098532	protein-coding	histone cluster 1 H1 family member e	chr6	26156354	26157107
CALCOCO1	ENSG00000012822	57658	0	0	-1.22149	-0.288643	1.22149	down	Cocoa|PP13275|calphoglin	GO:0000790|GO:0001047|GO:0003682|GO:0003712|GO:0003713|GO:0005515|GO:0005634|GO:0005737|GO:0006351|GO:0007165|GO:0008013|GO:0008022|GO:0010628|GO:0016055|GO:0030374|GO:0030518|GO:0043231|GO:0043565|GO:0044212|GO:0045893|GO:0045944|GO:0070016	protein-coding	calcium binding and coiled-coil domain 1	chr12	53708517	53727745
PNMA2	ENSG00000240694	10687	0	0	-1.22022	-0.287141	1.22022	down	MA2|MM2|RGAG2	GO:0005515|GO:0005730|GO:0043065	protein-coding	paraneoplastic Ma antigen 2	chr8	26504686	26514092
PLXNA3	ENSG00000130827	55558	0	0	-1.21935	-0.286113	1.21935	down	6.3|HSSEXGENE|PLXN3|PLXN4|XAP-6	GO:0002116|GO:0004888|GO:0005515|GO:0005634|GO:0005886|GO:0005887|GO:0007275|GO:0016020|GO:0017154|GO:0021612|GO:0021637|GO:0021766|GO:0021785|GO:0021860|GO:0030054|GO:0030334|GO:0043087|GO:0043231|GO:0048841|GO:0048843|GO:0050919|GO:0051495|GO:0071526|GO:1902287|GO:1990138	protein-coding	plexin A3	chrX	154458281	154477779
SLC16A1-AS1	ENSG00000226419	100506392	0	0	-1.21867	-0.285309	1.21867	down			ncRNA	SLC16A1 antisense RNA 1	chr1	112956415	113047051
ITGB8	ENSG00000105855	3696	0	0	-1.21849	-0.285092	1.21849	down		GO:0001573|GO:0004872|GO:0005102|GO:0005886|GO:0007155|GO:0007160|GO:0007229|GO:0008305|GO:0009986|GO:0010628|GO:0010629|GO:0030198|GO:0034686|GO:0051216|GO:0060674|GO:0070062|GO:1990430	protein-coding	integrin subunit beta 8	chr7	20330702	20415754
INSIG2	ENSG00000125629	51141	0	0	-1.21753	-0.283955	1.21753	down	INSIG-2	GO:0005515|GO:0005789|GO:0006641|GO:0006695|GO:0008134|GO:0010894|GO:0032868|GO:0032933|GO:0032937|GO:0042472|GO:0042474|GO:0045717|GO:0060021|GO:0060363|GO:0070542	protein-coding	insulin induced gene 2	chr2	118088452	118110997
IL1RAP	ENSG00000196083	3556	0	0	-1.21711	-0.283456	1.21711	down	C3orf13|IL-1RAcP|IL1R3	GO:0002114|GO:0004871|GO:0004908|GO:0005615|GO:0005886|GO:0005887|GO:0006461|GO:0006954|GO:0006955|GO:0016020|GO:0032736|GO:0032754|GO:0038172|GO:0042094|GO:0045087|GO:0051092|GO:0051965|GO:0072602|GO:1900006|GO:1990782|GO:2000778	protein-coding	interleukin 1 receptor accessory protein	chr3	190514051	190659750
NRBP2	ENSG00000185189	340371	0	0	-1.21686	-0.283161	1.21686	down	TRG16|pp9320	GO:0004674|GO:0005524|GO:0005737|GO:0005829|GO:0006468|GO:0006888|GO:0012505|GO:0016242|GO:0030182|GO:0035556|GO:0043524	protein-coding	nuclear receptor binding protein 2	chr8	143833270	143840974
AGRN	ENSG00000188157	375790	0	0	-1.21614	-0.282308	1.21614	down	CMS8|CMSPPD	GO:0001523|GO:0002162|GO:0005200|GO:0005509|GO:0005515|GO:0005576|GO:0005605|GO:0005737|GO:0005796|GO:0005886|GO:0006024|GO:0006027|GO:0007010|GO:0007165|GO:0007213|GO:0016021|GO:0030054|GO:0030198|GO:0030203|GO:0031012|GO:0033691|GO:0035374|GO:0043113|GO:0043202|GO:0043236|GO:0043395|GO:0043547|GO:0045162|GO:0045202|GO:0045887|GO:0045944|GO:0050808|GO:0051491|GO:0070062	protein-coding	agrin	chr1	1020123	1056118
HIST1H2AJ	ENSG00000276368	8331	0	0	-1.21409	-0.279874	1.21409	down	H2A/E|H2AFE|dJ160A22.4		protein-coding	histone cluster 1 H2A family member j	chr6	27814354	27814740
HPCAL1	ENSG00000115756	3241	0	0	-1.21317	-0.278777	1.21317	down	BDR1|HLP2|VILIP-3	GO:0005509|GO:0005515|GO:0016020|GO:0070062	protein-coding	hippocalcin like 1	chr2	10302889	10427617
POLR2J4	ENSG00000214783	84820	0	0	-1.21275	-0.278281	1.21275	down	RPB11-phi		pseudo	RNA polymerase II subunit J4, pseudogene	chr7	43940895	44019175
JUN	ENSG00000177606	3725	0	0	-1.21087	-0.276045	1.21087	down	AP-1|AP1|c-Jun	GO:0000228|GO:0000978|GO:0000980|GO:0000981|GO:0000982|GO:0001077|GO:0001102|GO:0001190|GO:0001525|GO:0001774|GO:0001836|GO:0001889|GO:0001938|GO:0003151|GO:0003677|GO:0003682|GO:0003700|GO:0003705|GO:0003713|GO:0005096|GO:0005515|GO:0005634|GO:0005654|GO:0005667|GO:0005719|GO:0005829|GO:0006366|GO:0007179|GO:0007184|GO:0007265|GO:0007568|GO:0007612|GO:0007623|GO:0008134|GO:0008285|GO:0009314|GO:…	protein-coding	Jun proto-oncogene, AP-1 transcription factor subunit	chr1	58780788	58784327
LUC7L	ENSG00000007392	55692	0	0	-1.2099	-0.274883	1.2099	down	LUC7B1|Luc7|SR+89|hLuc7B1	GO:0003729|GO:0005515|GO:0005685|GO:0006376|GO:0042802|GO:0045843|GO:0050733|GO:0071004	protein-coding	LUC7 like	chr16	188969	229463
F2R	ENSG00000181104	2149	0	0	-1.20863	-0.273371	1.20863	down	CF2R|HTR|PAR-1|PAR1|TR	GO:0000186|GO:0001965|GO:0002248|GO:0003105|GO:0004930|GO:0005102|GO:0005515|GO:0005576|GO:0005769|GO:0005770|GO:0005794|GO:0005886|GO:0005887|GO:0005901|GO:0006919|GO:0006954|GO:0007186|GO:0007200|GO:0007204|GO:0007205|GO:0007260|GO:0007262|GO:0007529|GO:0007596|GO:0008284|GO:0008285|GO:0009611|GO:0009653|GO:0009986|GO:0014068|GO:0015057|GO:0030168|GO:0030193|GO:0030194|GO:0030335|GO:0031094|GO:…	protein-coding	coagulation factor II thrombin receptor	chr5	76716043	76735781
ADGRL1	ENSG00000072071	22859	0	0	-1.20862	-0.27336	1.20862	down	CIRL1|CL1|LEC2|LPHN1	GO:0004930|GO:0005515|GO:0005622|GO:0005886|GO:0007157|GO:0007166|GO:0007186|GO:0016021|GO:0016079|GO:0016524|GO:0030054|GO:0030246|GO:0030424|GO:0030426|GO:0035584|GO:0042734|GO:0043005|GO:0045202|GO:0050839|GO:0051965|GO:0090129	protein-coding	adhesion G protein-coupled receptor L1	chr19	14147743	14206187
LOC105376070		105376070	0	0	-1.20843	-0.273136	1.20843	down			ncRNA	uncharacterized LOC105376070	chr9	68393881	68406500
ZBTB8B	ENSG00000273274	728116	0	0	-1.20776	-0.272337	1.20776	down	ZNF916B	GO:0003677|GO:0005634|GO:0006351|GO:0006355|GO:0046872	protein-coding	zinc finger and BTB domain containing 8B	chr1	32465069	32496686
MPI	ENSG00000178802	4351	0	0	-1.20694	-0.271353	1.20694	down	CDG1B|PMI|PMI1	GO:0000032|GO:0004476|GO:0005737|GO:0005829|GO:0006486|GO:0008270|GO:0009298|GO:0061611|GO:0070062	protein-coding	mannose phosphate isomerase	chr15	74890005	74902219
ENOSF1	ENSG00000132199	55556	0	0	-1.20623	-0.270504	1.20623	down	RTS|TYMSAS	GO:0000287|GO:0005575|GO:0005739|GO:0009063|GO:0016853|GO:0044275|GO:0050023	protein-coding	enolase superfamily member 1	chr18	670324	712676
COL4A2	ENSG00000134871	1284	0	0	-1.20368	-0.267454	1.20368	down	ICH|POREN2	GO:0001525|GO:0005201|GO:0005515|GO:0005576|GO:0005587|GO:0005615|GO:0005788|GO:0006351|GO:0016525|GO:0030198|GO:0030574|GO:0031012|GO:0035987|GO:0038063|GO:0043231|GO:0070062|GO:0071560	protein-coding	collagen type IV alpha 2 chain	chr13	110305812	110513027
DENND3	ENSG00000105339	22898	0	0	-1.202	-0.265435	1.202	down		GO:0005622|GO:0008333|GO:0017112|GO:0043547|GO:0044257	protein-coding	DENN domain containing 3	chr8	141117278	141195808
MYO1E	ENSG00000157483	4643	0	0	-1.20151	-0.264851	1.20151	down	FSGS6|HuncM-IC|MYO1C	GO:0000146|GO:0001570|GO:0001701|GO:0003094|GO:0003774|GO:0005515|GO:0005516|GO:0005524|GO:0005737|GO:0005856|GO:0005903|GO:0005911|GO:0005912|GO:0006807|GO:0006897|GO:0015629|GO:0016459|GO:0030048|GO:0032836|GO:0035091|GO:0035166|GO:0042623|GO:0045334|GO:0048008|GO:0051015|GO:0070062|GO:0072015	protein-coding	myosin IE	chr15	59132434	59372900
POLR2F	ENSG00000100142	5435	0	0	-1.20023	-0.263309	1.20023	down	HRBP14.4|POLRF|RPABC14.4|RPABC2|RPB14.4|RPB6|RPC15	GO:0000398|GO:0001054|GO:0001055|GO:0001056|GO:0003677|GO:0005634|GO:0005654|GO:0005665|GO:0005666|GO:0005730|GO:0005736|GO:0005829|GO:0006283|GO:0006361|GO:0006362|GO:0006363|GO:0006366|GO:0006367|GO:0006368|GO:0006370|GO:0006383|GO:0008543|GO:0010467|GO:0031047|GO:0032481|GO:0035019|GO:0042795|GO:0045815|GO:0050434	protein-coding	RNA polymerase II subunit F	chr22	37948352	38041915
RNF157	ENSG00000141576	114804	0	0	-1.19997	-0.262995	1.19997	down		GO:0008270	protein-coding	ring finger protein 157	chr17	76142453	76240373
VIM-AS1	ENSG00000229124	100507347	0	0	-1.19832	-0.26101	1.19832	down			ncRNA	VIM antisense RNA 1	chr10	17214239	17229985
ZNF160	ENSG00000170949	90338	0	0	-1.19808	-0.260728	1.19808	down	F11|HKr18|HZF5|KR18	GO:0003677|GO:0005634|GO:0006351|GO:0006355|GO:0030097|GO:0046872	protein-coding	zinc finger protein 160	chr19	53066606	53103436
FBXL20	ENSG00000108306	84961	0	0	-1.19797	-0.260596	1.19797	down	Fbl2|Fbl20	GO:0001662|GO:0005737	protein-coding	F-box and leucine rich repeat protein 20	chr17	39252644	39402523
CTGF	ENSG00000118523	1490	0	0	-1.19768	-0.260243	1.19768	down	CCN2|HCS24|IGFBP8|NOV2	GO:0001502|GO:0001503|GO:0001525|GO:0001558|GO:0001894|GO:0001968|GO:0005178|GO:0005515|GO:0005520|GO:0005576|GO:0005578|GO:0005615|GO:0005794|GO:0005801|GO:0005829|GO:0005886|GO:0005938|GO:0006367|GO:0007155|GO:0007160|GO:0007229|GO:0007267|GO:0007568|GO:0008022|GO:0008083|GO:0008201|GO:0008284|GO:0008543|GO:0008544|GO:0009611|GO:0009749|GO:0010628|GO:0010629|GO:0016477|GO:0030154|GO:0030324|GO:…	protein-coding	connective tissue growth factor	chr6	131948176	131951373
ZSWIM8	ENSG00000214655	23053	0	0	-1.19694	-0.259351	1.19694	down	KIAA0913	GO:0008270	protein-coding	zinc finger SWIM-type containing 8	chr10	73785582	73801797
BRWD3	ENSG00000165288	254065	0	0	-1.19687	-0.259263	1.19687	down	BRODL|MRX93	GO:0005634|GO:0006357|GO:0007010|GO:0008360	protein-coding	bromodomain and WD repeat domain containing 3	chrX	80670854	80809688
AKT3	ENSG00000117020	10000	0	0	-1.19636	-0.258647	1.19636	down	MPPH|MPPH2|PKB-GAMMA|PKBG|PRKBG|RAC-PK-gamma|RAC-gamma|STK-2	GO:0000002|GO:0004672|GO:0004674|GO:0005515|GO:0005524|GO:0005622|GO:0005654|GO:0005737|GO:0005794|GO:0005886|GO:0006468|GO:0007165|GO:0018105|GO:0032008|GO:0035556|GO:0045793|GO:0048854|GO:0048873	protein-coding	AKT serine/threonine kinase 3	chr1	243488233	243851079
DUSP1	ENSG00000120129	1843	0	0	-1.19568	-0.257832	1.19568	down	CL100|HVH1|MKP-1|MKP1|PTPN10	GO:0000188|GO:0001706|GO:0004726|GO:0005515|GO:0005634|GO:0005737|GO:0006979|GO:0008330|GO:0009416|GO:0017017|GO:0019838|GO:0032355|GO:0032526|GO:0032870|GO:0033574|GO:0035335|GO:0035556|GO:0035970|GO:0042542|GO:0042981|GO:0043065|GO:0043066|GO:0043407|GO:0043409|GO:0051384|GO:0051447|GO:0051591|GO:0051592|GO:0070373|GO:0071850|GO:0090266|GO:2000279	protein-coding	dual specificity phosphatase 1	chr5	172768090	172771195
PLD3	ENSG00000105223	23646	0	0	-1.19549	-0.257606	1.19549	down	AD19|HU-K4|HUK4	GO:0004630|GO:0005515|GO:0005789|GO:0016021|GO:0016042|GO:0070062|GO:0070290	protein-coding	phospholipase D family member 3	chr19	40348456	40380439
HSPG2	ENSG00000142798	3339	0	0	-1.19541	-0.2575	1.19541	down	HSPG|PLC|PRCAN|SJA|SJS|SJS1	GO:0001523|GO:0001525|GO:0005509|GO:0005515|GO:0005576|GO:0005604|GO:0005615|GO:0005796|GO:0005886|GO:0005925|GO:0006024|GO:0006027|GO:0008022|GO:0022617|GO:0030198|GO:0030203|GO:0031012|GO:0042157|GO:0043202|GO:0044267|GO:0070062	protein-coding	heparan sulfate proteoglycan 2	chr1	21822245	21937297
ZBTB25	ENSG00000089775	7597	0	0	-1.19151	-0.25279	1.19151	down	C14orf51|KUP|ZNF46	GO:0003677|GO:0003700|GO:0005515|GO:0005654|GO:0005737|GO:0006351|GO:0006355|GO:0010467|GO:0046872	protein-coding	zinc finger and BTB domain containing 25	chr14	64422935	64505213
NEAT1	ENSG00000245532	283131	0	0	-1.19125	-0.252482	1.19125	down	LINC00084|NCRNA00084|TncRNA|VINC		ncRNA	nuclear paraspeckle assembly transcript 1 (non-protein coding)	chr11	65422774	65445540
EDEM1	ENSG00000134109	9695	0	0	-1.19041	-0.251459	1.19041	down	EDEM	GO:0001948|GO:0004559|GO:0004571|GO:0005509|GO:0005515|GO:0005783|GO:0006491|GO:0030176|GO:0030433|GO:0030968|GO:0036498|GO:0036510|GO:0044322|GO:0051787|GO:0097466|GO:1904154|GO:1904380|GO:1904382	protein-coding	ER degradation enhancing alpha-mannosidase like protein 1	chr3	5187646	5219957
CEP250	ENSG00000126001	11190	0	0	-1.19021	-0.251211	1.19021	down	C-NAP1|CEP2|CNAP1	GO:0000086|GO:0000278|GO:0005515|GO:0005813|GO:0005814|GO:0005815|GO:0005829|GO:0005929|GO:0008022|GO:0008104|GO:0010457|GO:0019901|GO:0019904|GO:0030997|GO:0033365|GO:0043234|GO:0048471|GO:0070062|GO:1904781|GO:1905515	protein-coding	centrosomal protein 250	chr20	35455164	35519280
TMEM65	ENSG00000164983	157378	0	0	-1.1901	-0.251079	1.1901	down		GO:0003231|GO:0005739|GO:0005886|GO:0014704|GO:0016021|GO:1903779	protein-coding	transmembrane protein 65	chr8	124306189	124372692
SDK1	ENSG00000146555	221935	0	0	-1.18942	-0.250264	1.18942	down		GO:0005886|GO:0007156|GO:0007416|GO:0010842|GO:0016021|GO:0030054|GO:0042802|GO:0045202|GO:0048148|GO:0060998|GO:0070062	protein-coding	sidekick cell adhesion molecule 1	chr7	3301448	4269000
ETS1	ENSG00000134954	2113	0	0	-1.18841	-0.249036	1.18841	down	ETS-1|EWSR2|c-ets-1|p54	GO:0000981|GO:0000982|GO:0001666|GO:0003677|GO:0003700|GO:0005515|GO:0005634|GO:0005654|GO:0005667|GO:0005737|GO:0006955|GO:0007565|GO:0008134|GO:0008284|GO:0008285|GO:0009612|GO:0010595|GO:0010715|GO:0021854|GO:0021983|GO:0030578|GO:0032355|GO:0034616|GO:0035035|GO:0042802|GO:0043565|GO:0044849|GO:0045648|GO:0045765|GO:0045766|GO:0045893|GO:0045944|GO:0048870|GO:0050728|GO:0050729|GO:0051272|GO:…	protein-coding	ETS proto-oncogene 1, transcription factor	chr11	128458761	128587558
DDX3Y	ENSG00000067048	8653	0	0	-1.18818	-0.248756	1.18818	down	DBY	GO:0003677|GO:0003723|GO:0004004|GO:0005524|GO:0005634|GO:0005737|GO:0006413|GO:0010468|GO:0010501|GO:0016020|GO:0036464	protein-coding	DEAD-box helicase 3, Y-linked	chrY	12904108	12920478
STARD9	ENSG00000159433	57519	0	0	-1.18817	-0.248742	1.18817	down	KIF16A	GO:0003777|GO:0005524|GO:0005634|GO:0005654|GO:0005737|GO:0005794|GO:0005814|GO:0005871|GO:0007018|GO:0008017|GO:0008152|GO:0008289|GO:0016887|GO:0030705|GO:0051225	protein-coding	StAR related lipid transfer domain containing 9	chr15	42575659	42720981
FAT3	ENSG00000165323	120114	0	0	-1.18773	-0.248212	1.18773	down	CDHF15|CDHR10|hFat3	GO:0005509|GO:0005886|GO:0007156|GO:0007275|GO:0016021	protein-coding	FAT atypical cadherin 3	chr11	92352096	92896470
HIST1H1B	ENSG00000184357	3009	0	0	-1.18749	-0.247917	1.18749	down	H1|H1.5|H1B|H1F5|H1s-3	GO:0000122|GO:0000786|GO:0000790|GO:0005720|GO:0006325|GO:0006334|GO:0030307|GO:0031490|GO:0042826|GO:0044822|GO:0050821|GO:0051574|GO:0070062|GO:0071169	protein-coding	histone cluster 1 H1 family member b	chr6	27866849	27867529
ZNF264	ENSG00000083844	9422	0	0	-1.18708	-0.247416	1.18708	down		GO:0000978|GO:0005634|GO:0006351|GO:0006355|GO:0046872	protein-coding	zinc finger protein 264	chr19	57191500	57222846
HEMK1	ENSG00000114735	51409	0	0	-1.18664	-0.246877	1.18664	down	HEMK|MTQ1	GO:0003677|GO:0005515|GO:0005739|GO:0006306|GO:0006479|GO:0008170|GO:0008276|GO:0008757	protein-coding	HemK methyltransferase family member 1	chr3	50569152	50596168
RNF145	ENSG00000145860	153830	0	0	-1.18652	-0.24673	1.18652	down		GO:0000209|GO:0008270|GO:0016021|GO:0042787|GO:0043161|GO:0061630	protein-coding	ring finger protein 145	chr5	159157409	159210053
LOC400927-CSNK1E	ENSG00000213923	102800317	0	0	-1.18508	-0.24498	1.18508	down		GO:0000086|GO:0004672|GO:0004674|GO:0005515|GO:0005524|GO:0005634|GO:0005654|GO:0005737|GO:0005829|GO:0006281|GO:0006364|GO:0006468|GO:0006897|GO:0007165|GO:0008360|GO:0016055|GO:0018105|GO:0030178|GO:0030426|GO:0030529|GO:0032091|GO:0032436|GO:0032922|GO:0034613|GO:0042752|GO:0043025|GO:0044822|GO:0048512|GO:0090263|GO:1902004|GO:1903827|GO:1905426|GO:1990090|GO:2000052	protein-coding	LOC400927-CSNK1E readthrough	chr22	38291367	38398522
POLR2J3	ENSG00000168255	548644	0	0	-1.18469	-0.244514	1.18469	down	POLR2J2|RPB11b1|RPB11b2	GO:0003677|GO:0003899|GO:0005634|GO:0006351|GO:0046983	protein-coding	RNA polymerase II subunit J3	chr7	102537918	102592444
DNAH11	ENSG00000105877	8701	0	0	-1.18447	-0.244247	1.18447	down	CILD7|DNAHBL|DNAHC11|DNHBL|DPL11	GO:0003341|GO:0003356|GO:0003777|GO:0005524|GO:0005737|GO:0005874|GO:0007368|GO:0007507|GO:0016887|GO:0030286|GO:0030317|GO:0031514	protein-coding	dynein axonemal heavy chain 11	chr7	21543215	21901839
ITGBL1	ENSG00000198542	9358	0	0	-1.18369	-0.24329	1.18369	down	OSCP|TIED	GO:0005615|GO:0007155	protein-coding	integrin subunit beta like 1	chr13	101452593	101723106
FCHSD1	ENSG00000197948	89848	0	0	-1.18285	-0.24227	1.18285	down	NWK2	GO:0007274|GO:0030833|GO:0031594|GO:0055037	protein-coding	FCH and double SH3 domains 1	chr5	141639302	141651419
LAMB2	ENSG00000172037	3913	0	0	-1.18121	-0.240265	1.18121	down	LAMS|NPHS5	GO:0005178|GO:0005198|GO:0005576|GO:0005604|GO:0005605|GO:0005608|GO:0005615|GO:0007155|GO:0007411|GO:0007528|GO:0007601|GO:0014002|GO:0014044|GO:0030198|GO:0031012|GO:0043260|GO:0045202|GO:0048677|GO:0060041|GO:0070062|GO:0072249|GO:0072274	protein-coding	laminin subunit beta 2	chr3	49121114	49133118
PTPRF	ENSG00000142949	5792	0	0	-1.18091	-0.239899	1.18091	down	BNAH2|LAR	GO:0004725|GO:0005001|GO:0005886|GO:0005887|GO:0007155|GO:0007185|GO:0007268|GO:0008201|GO:0016477|GO:0031102|GO:0032403|GO:0035335|GO:0035373|GO:0043005|GO:0043025|GO:0048679|GO:0070062|GO:1900121	protein-coding	protein tyrosine phosphatase, receptor type F	chr1	43525187	43623666
SNX33	ENSG00000173548	257364	0	0	-1.18042	-0.239306	1.18042	down	SH3PX3|SH3PXD3C|SNX30	GO:0000281|GO:0005515|GO:0005768|GO:0005829|GO:0006886|GO:0006897|GO:0007032|GO:0007067|GO:0016020|GO:0016050|GO:0016197|GO:0017038|GO:0019898|GO:0030659|GO:0031410|GO:0035091|GO:0036089|GO:0042802|GO:0044351|GO:0045806|GO:0051044|GO:0097320|GO:2000009|GO:2000010	protein-coding	sorting nexin 33	chr15	75647906	75662301
FBLN2	ENSG00000163520	2199	0	0	-1.18001	-0.238799	1.18001	down		GO:0005201|GO:0005509|GO:0005576|GO:0005578|GO:0005615|GO:0010811|GO:0031012|GO:0050840|GO:0070062|GO:1903561	protein-coding	fibulin 2	chr3	13549131	13638422
C15orf40	ENSG00000169609	123207	0	0	-1.17964	-0.238351	1.17964	down			protein-coding	chromosome 15 open reading frame 40	chr15	82988441	83011641
MAP3K12	ENSG00000139625	7786	0	0	-1.17956	-0.238245	1.17956	down	DLK|MEKK12|MUK|ZPK|ZPKP1	GO:0000165|GO:0000186|GO:0004672|GO:0004674|GO:0004709|GO:0004871|GO:0005515|GO:0005524|GO:0005737|GO:0005829|GO:0005886|GO:0006468|GO:0007254|GO:0016020|GO:0016572|GO:0018105|GO:0018107|GO:0019901|GO:0030424|GO:0030426|GO:0035556|GO:0042803|GO:0046777|GO:2000672	protein-coding	mitogen-activated protein kinase kinase kinase 12	chr12	53479669	53500936
SDHAP2	ENSG00000242086	727956	0	0	-1.17891	-0.237449	1.17891	down	SDHAL2|SDHALP2		pseudo	succinate dehydrogenase complex flavoprotein subunit A pseudogene 2	chr3	195658062	195696425
DNM1	ENSG00000106976	1759	0	0	-1.17867	-0.237155	1.17867	down	DNM|EIEE31	GO:0000266|GO:0001917|GO:0002031|GO:0003374|GO:0003924|GO:0005515|GO:0005525|GO:0005794|GO:0005874|GO:0005886|GO:0006897|GO:0006898|GO:0007032|GO:0007605|GO:0008017|GO:0008021|GO:0008022|GO:0008344|GO:0019901|GO:0030117|GO:0031623|GO:0031749|GO:0031966|GO:0032403|GO:0042802|GO:0043196|GO:0043209|GO:0044822|GO:0046983|GO:0048013|GO:0050998|GO:0051262|GO:0051932|GO:0061025|GO:0070062|GO:0072583|GO:…	protein-coding	dynamin 1	chr9	128203352	128255248
SBF2	ENSG00000133812	81846	0	0	-1.17796	-0.236295	1.17796	down	CMT4B2|DENND7B|MTMR13	GO:0005515|GO:0005774|GO:0016020|GO:0017112|GO:0019208|GO:0019902|GO:0035091|GO:0042552|GO:0042803|GO:0043547|GO:0051262	protein-coding	SET binding factor 2	chr11	9778667	10294207
SH3BP2	ENSG00000087266	6452	0	0	-1.17782	-0.236124	1.17782	down	3BP-2|3BP2|CRBM|CRPM|RES4-23	GO:0005070|GO:0005515|GO:0007165|GO:0009967|GO:0017124	protein-coding	SH3 domain binding protein 2	chr4	2793023	2841098
SLC2A1	ENSG00000117394	6513	0	0	-1.17678	-0.234841	1.17678	down	CSE|DYT17|DYT18|DYT9|EIG12|GLUT|GLUT-1|GLUT1|GLUT1DS|HTLVR|PED|SDCHCN	GO:0000139|GO:0001939|GO:0005355|GO:0005515|GO:0005829|GO:0005886|GO:0005887|GO:0005901|GO:0005911|GO:0005989|GO:0006461|GO:0006970|GO:0015758|GO:0016020|GO:0016323|GO:0016324|GO:0019852|GO:0019900|GO:0030496|GO:0030864|GO:0033300|GO:0042149|GO:0042470|GO:0042802|GO:0042908|GO:0042910|GO:0043621|GO:0050796|GO:0055056|GO:0070062|GO:0070837|GO:0072562|GO:1904659	protein-coding	solute carrier family 2 member 1	chr1	42925375	42959173
MARCKS	ENSG00000277443	4082	0	0	-1.1762	-0.234131	1.1762	down	80K-L|MACS|PKCSL|PRKCSL	GO:0005080|GO:0005516|GO:0005813|GO:0005886|GO:0005925|GO:0005938|GO:0015629|GO:0042585|GO:0050796|GO:0051015|GO:0070062	protein-coding	myristoylated alanine rich protein kinase C substrate	chr6	113857362	113863471
ZFAS1	ENSG00000177410	441951	0	0	-1.17484	-0.232466	1.17484	down	C20orf199|HSUP1|HSUP2|NCRNA00275|ZNFX1-AS1		ncRNA	ZNFX1 antisense RNA 1	chr20	49278178	49295594
DGKD	ENSG00000077044	8527	0	0	-1.17363	-0.23098	1.17363	down	DGKdelta|dgkd-2	GO:0004143|GO:0005515|GO:0005524|GO:0005634|GO:0005737|GO:0005886|GO:0006897|GO:0007165|GO:0007173|GO:0007205|GO:0007275|GO:0010033|GO:0015031|GO:0016049|GO:0019932|GO:0019992|GO:0030168|GO:0042803|GO:0046339|GO:0046834|GO:0046872|GO:0046982|GO:0051260	protein-coding	diacylglycerol kinase delta	chr2	233354507	233472104
PDDC1	ENSG00000177225	347862	0	0	-1.173	-0.230198	1.173	down		GO:0003674|GO:0008150|GO:0019172|GO:0019243|GO:0019249|GO:0070062	protein-coding	Parkinson disease 7 domain containing 1	chr11	767220	777488
YEATS2	ENSG00000163872	55689	0	0	-1.17234	-0.229392	1.17234	down		GO:0000122|GO:0005515|GO:0005671|GO:0017025|GO:0043966|GO:0045892|GO:0072686	protein-coding	YEATS domain containing 2	chr3	183697818	183812625
NAV1	ENSG00000134369	89796	0	0	-1.1715	-0.228362	1.1715	down	POMFIL3|STEERIN1|UNC53H1	GO:0001578|GO:0001764|GO:0005737|GO:0005874	protein-coding	neuron navigator 1	chr1	201622927	201826969
PSMA3-AS1	ENSG00000257621	379025	0	0	-1.17135	-0.228175	1.17135	down			ncRNA	PSMA3 antisense RNA 1	chr14	58139101	58298139
MTR	ENSG00000116984	4548	0	0	-1.17034	-0.226927	1.17034	down	HMAG|MS|cblG	GO:0000096|GO:0005515|GO:0005737|GO:0005829|GO:0007399|GO:0008270|GO:0008705|GO:0008898|GO:0009086|GO:0009235|GO:0031103|GO:0031419|GO:0032259|GO:0042558|GO:0048678|GO:0071732	protein-coding	5-methyltetrahydrofolate-homocysteine methyltransferase	chr1	236795281	236903981
TRIOBP	ENSG00000100106	11078	0	0	-1.16995	-0.226442	1.16995	down	DFNB28|HRIHFB2122|TAP68|TARA|dJ37E16.4	GO:0005634|GO:0005737|GO:0005815|GO:0005925|GO:0007067|GO:0015629|GO:0017049|GO:0030047|GO:0030496|GO:0031625|GO:0045159|GO:0051015|GO:0051016|GO:0051301|GO:1900026	protein-coding	TRIO and F-actin binding protein	chr22	37686414	37776556
TFAP2A	ENSG00000137203	7020	0	0	-1.16936	-0.225722	1.16936	down	AP-2|AP-2alpha|AP2TF|BOFS|TFAP2	GO:0000122|GO:0000976|GO:0000978|GO:0000979|GO:0000981|GO:0000982|GO:0000987|GO:0001077|GO:0001078|GO:0001822|GO:0003404|GO:0003409|GO:0003682|GO:0003713|GO:0005515|GO:0005634|GO:0005654|GO:0005737|GO:0005794|GO:0005813|GO:0006366|GO:0007605|GO:0008285|GO:0010628|GO:0010842|GO:0010944|GO:0021559|GO:0021623|GO:0030501|GO:0035115|GO:0042472|GO:0042803|GO:0043066|GO:0043231|GO:0043525|GO:0043565|GO:…	protein-coding	transcription factor AP-2 alpha	chr6	10393186	10419659
IGF2BP2	ENSG00000073792	10644	0	0	-1.16898	-0.225251	1.16898	down	IMP-2|IMP2|VICKZ2	GO:0000166|GO:0003730|GO:0005515|GO:0005634|GO:0005737|GO:0005829|GO:0005856|GO:0009653|GO:0010467|GO:0017148|GO:0042035|GO:0044822|GO:0045182|GO:0048027|GO:0051028	protein-coding	insulin like growth factor 2 mRNA binding protein 2	chr3	185643739	185825056
MIR4435-2HG	ENSG00000172965	541471	0	0	-1.16781	-0.223809	1.16781	down	AGD2|AK001796|LINC00978|MIR4435-1HG		ncRNA	MIR4435-2 host gene	chr2	111196350	111495100
SHPRH	ENSG00000146414	257218	0	0	-1.16568	-0.221176	1.16568	down	bA545I5.2	GO:0000209|GO:0000786|GO:0003677|GO:0004386|GO:0004842|GO:0005515|GO:0005524|GO:0005634|GO:0006281|GO:0006334|GO:0006974|GO:0008270|GO:0016874|GO:0031625	protein-coding	SNF2 histone linker PHD RING helicase	chr6	145864245	145964423
ELL2	ENSG00000118985	22936	0	0	-1.16403	-0.219123	1.16403	down		GO:0005654|GO:0005737|GO:0005813|GO:0006355|GO:0006368|GO:0008023|GO:0042795	protein-coding	elongation factor for RNA polymerase II 2	chr5	95885098	95962071
COL4A1	ENSG00000187498	1282	0	0	-1.16359	-0.218585	1.16359	down	BSVD|RATOR	GO:0001569|GO:0005201|GO:0005515|GO:0005576|GO:0005587|GO:0005604|GO:0005615|GO:0005788|GO:0007420|GO:0007528|GO:0030023|GO:0030198|GO:0030574|GO:0030855|GO:0031012|GO:0038063|GO:0048407|GO:0048514|GO:0061304|GO:0061333|GO:0071230|GO:0071711	protein-coding	collagen type IV alpha 1 chain	chr13	110148963	110307149
ASTN2	ENSG00000148219	23245	0	0	-1.16139	-0.215854	1.16139	down	bA67K19.1	GO:0005509|GO:0005769|GO:0005770|GO:0005938|GO:0015031|GO:0016021|GO:0030136|GO:0043204|GO:0043533|GO:0048105|GO:0060187|GO:2000009	protein-coding	astrotactin 2	chr9	116425225	117415070
ZNF26	ENSG00000198393	7574	0	0	-1.16137	-0.215826	1.16137	down	HEL-179|KOX20	GO:0003677|GO:0003700|GO:0005515|GO:0005634|GO:0006351|GO:0006355|GO:0046872	protein-coding	zinc finger protein 26	chr12	132986365	133032952
BTAF1	ENSG00000095564	9044	0	0	-1.16047	-0.214703	1.16047	down	MOT1|TAF(II)170|TAF172|TAFII170	GO:0003677|GO:0003700|GO:0004386|GO:0005524|GO:0005654|GO:0035562|GO:0043231|GO:0045892	protein-coding	B-TFIID TATA-box binding protein associated factor 1	chr10	91923769	92030325
KIAA0355	ENSG00000166398	9710	0	0	-1.16008	-0.21422	1.16008	down			protein-coding	KIAA0355	chr19	34254537	34355586
TANC2	ENSG00000170921	26115	0	0	-1.15961	-0.213637	1.15961	down	ROLSA|rols	GO:0001701	protein-coding	tetratricopeptide repeat, ankyrin repeat and coiled-coil containing 2	chr17	63009556	63427699
GAS6	ENSG00000183087	2621	0	0	-1.15942	-0.213404	1.15942	down	AXLLG|AXSF	GO:0001764|GO:0001786|GO:0001934|GO:0001961|GO:0002576|GO:0003104|GO:0005102|GO:0005245|GO:0005509|GO:0005515|GO:0005576|GO:0005615|GO:0005737|GO:0005788|GO:0005796|GO:0006465|GO:0006468|GO:0006888|GO:0006909|GO:0006915|GO:0007050|GO:0007155|GO:0007165|GO:0007167|GO:0008283|GO:0009267|GO:0010628|GO:0010804|GO:0010934|GO:0016477|GO:0018105|GO:0019064|GO:0019079|GO:0030168|GO:0030296|GO:0030971|GO:…	protein-coding	growth arrest specific 6	chr13	113820549	113864067
PURA	ENSG00000185129	5813	0	0	-1.15888	-0.212728	1.15888	down	MRD31|PUR-ALPHA|PUR1|PURALPHA	GO:0000784|GO:0000900|GO:0003691|GO:0003697|GO:0003705|GO:0005515|GO:0005634|GO:0005662|GO:0005737|GO:0006268|GO:0006270|GO:0006351|GO:0006357|GO:0007399|GO:0008134|GO:0008284|GO:0017148|GO:0030154|GO:0030425|GO:0032422|GO:0043025|GO:0044822|GO:0045892|GO:0046332	protein-coding	purine rich element binding protein A	chr5	140107777	140125619
IGFBP7	ENSG00000163453	3490	0	0	-1.15865	-0.212443	1.15865	down	AGM|FSTL2|IBP-7|IGFBP-7|IGFBP-7v|IGFBPRP1|MAC25|PSF|RAMSVPS|TAF	GO:0001558|GO:0005515|GO:0005520|GO:0005576|GO:0005615|GO:0007155|GO:0007566|GO:0008285|GO:0009408|GO:0031012|GO:0032526|GO:0032870|GO:0050810|GO:0051414|GO:0070062	protein-coding	insulin like growth factor binding protein 7	chr4	57030773	57110385
HIST1H1C	ENSG00000187837	3006	0	0	-1.15731	-0.210774	1.15731	down	H1.2|H1C|H1F2|H1s-1	GO:0000122|GO:0000786|GO:0005515|GO:0005634|GO:0005719|GO:0006334|GO:0016584|GO:0031490|GO:0035327|GO:0044822|GO:0080182|GO:0098532	protein-coding	histone cluster 1 H1 family member c	chr6	26043227	26123904
LGALS8	ENSG00000116977	3964	0	0	-1.15644	-0.209695	1.15644	down	Gal-8|PCTA-1|PCTA1|Po66-CBP	GO:0005515|GO:0005615|GO:0005829|GO:0016020|GO:0030246|GO:0070062|GO:0098792	protein-coding	galectin 8	chr1	236518000	236552981
SNORD17	ENSG00000212232	692086	0	0	-1.15563	-0.208683	1.15563	down	HBI-43		snoRNA	small nucleolar RNA, C/D box 17	chr20	17962710	17962946
HIST1H3D	ENSG00000197409	8351	0	0	-1.15407	-0.206731	1.15407	down	H3/b|H3FB	GO:0000183|GO:0000228|GO:0000784|GO:0000786|GO:0000788|GO:0005515|GO:0005576|GO:0005634|GO:0005654|GO:0005913|GO:0006334|GO:0006335|GO:0007596|GO:0016020|GO:0031047|GO:0031492|GO:0032200|GO:0042393|GO:0043234|GO:0044267|GO:0045814|GO:0045815|GO:0046982|GO:0051290|GO:0060968|GO:0070062|GO:0098609|GO:0098641	protein-coding	histone cluster 1 H3 family member d	chr6	26195595	26199293
ZNF445	ENSG00000185219	353274	0	0	-1.15214	-0.204319	1.15214	down	ZKSCAN15|ZNF168|ZSCAN47	GO:0003677|GO:0003700|GO:0005634|GO:0006351|GO:0006355|GO:0046872|GO:0070062	protein-coding	zinc finger protein 445	chr3	44431720	44477670
NID1	ENSG00000116962	4811	0	0	-1.15176	-0.20384	1.15176	down	NID	GO:0005509|GO:0005518|GO:0005576|GO:0005604|GO:0005605|GO:0005615|GO:0007160|GO:0010811|GO:0022617|GO:0030198|GO:0031012|GO:0032836|GO:0043236|GO:0043237|GO:0043394|GO:0070062|GO:0071711|GO:0071944	protein-coding	nidogen 1	chr1	235975830	236065162
EGR1	ENSG00000120738	1958	0	0	-1.15125	-0.203201	1.15125	down	AT225|G0S30|KROX-24|NGFI-A|TIS8|ZIF-268|ZNF225	GO:0000122|GO:0000976|GO:0000977|GO:0001077|GO:0001666|GO:0002931|GO:0003677|GO:0003700|GO:0005515|GO:0005634|GO:0005654|GO:0005737|GO:0006366|GO:0008270|GO:0009749|GO:0010385|GO:0030217|GO:0030509|GO:0032868|GO:0033233|GO:0035035|GO:0035914|GO:0042981|GO:0043565|GO:0044729|GO:0044849|GO:0045080|GO:0045893|GO:0045944|GO:0046886|GO:0050725|GO:0060337|GO:0061418|GO:0070498|GO:0071480|GO:0071504|GO:…	protein-coding	early growth response 1	chr5	138465490	138469315
CAMK1D	ENSG00000183049	57118	0	0	-1.15024	-0.201936	1.15024	down	CKLiK|CaM-K1|CaMKID	GO:0004683|GO:0005516|GO:0005524|GO:0005634|GO:0005737|GO:0006954|GO:0010976|GO:0018105|GO:0018107|GO:0032793|GO:0035556|GO:0043065|GO:0043066|GO:0050766|GO:0050773|GO:0060267|GO:0071622|GO:0090023	protein-coding	calcium/calmodulin dependent protein kinase ID	chr10	12349482	12835545
CADM3	ENSG00000162706	57863	0	0	-1.14949	-0.201	1.14949	down	BIgR|IGSF4B|NECL1|Necl-1|TSLL1|synCAM3	GO:0004872|GO:0005102|GO:0005886|GO:0005887|GO:0005911|GO:0005913|GO:0007156|GO:0007157|GO:0008037|GO:0008104|GO:0034332|GO:0042803|GO:0050839	protein-coding	cell adhesion molecule 3	chr1	159171609	159203313
PHF10	ENSG00000130024	55274	0	0	-1.1486	-0.199873	1.1486	down	BAF45A|XAP135	GO:0005634|GO:0006351|GO:0006355|GO:0007399|GO:0008270|GO:0071564	protein-coding	PHD finger protein 10	chr6	169703905	169725566
MXRA7	ENSG00000182534	439921	0	0	-1.14729	-0.198227	1.14729	down	PS1TP1|TMAP1	GO:0016021	protein-coding	matrix remodeling associated 7	chr17	76672551	76711016
GRN	ENSG00000030582	2896	0	0	-1.14716	-0.198072	1.14716	down	CLN11|GEP|GP88|PCDGF|PEPI|PGRN	GO:0005125|GO:0005515|GO:0005615|GO:0007165|GO:0008083|GO:0043231|GO:0044822|GO:0070062	protein-coding	granulin precursor	chr17	44345086	44353102
SH3PXD2B	ENSG00000174705	285590	0	0	-1.14713	-0.198032	1.14713	down	FAD49|FTHS|HOFI|KIAA1295|TKS4|TSK4	GO:0001501|GO:0001654|GO:0002051|GO:0002102|GO:0005515|GO:0005737|GO:0006801|GO:0007507|GO:0010314|GO:0010628|GO:0016176|GO:0022617|GO:0030054|GO:0032266|GO:0040018|GO:0042169|GO:0042995|GO:0043085|GO:0045600|GO:0048705|GO:0051496|GO:0055114|GO:0060348|GO:0060378|GO:0060612|GO:0070273|GO:0071800|GO:0072657|GO:0080025|GO:1904179|GO:1904888	protein-coding	SH3 and PX domains 2B	chr5	172325181	172454523
ANKRD36C	ENSG00000174501	400986	0	0	-1.14678	-0.197595	1.14678	down		GO:0008200	protein-coding	ankyrin repeat domain 36C	chr2	95836919	95991831
HIST1H3C	ENSG00000278272	8352	0	0	-1.14672	-0.197516	1.14672	down	H3.1|H3/c|H3FC	GO:0000183|GO:0000228|GO:0000784|GO:0000786|GO:0000788|GO:0005515|GO:0005576|GO:0005634|GO:0005654|GO:0005913|GO:0006334|GO:0006335|GO:0007596|GO:0016020|GO:0031047|GO:0031492|GO:0032200|GO:0042393|GO:0043234|GO:0044267|GO:0045814|GO:0045815|GO:0046982|GO:0051290|GO:0060968|GO:0070062|GO:0098609|GO:0098641	protein-coding	histone cluster 1 H3 family member c	chr6	26045411	26045821
TXNIP	ENSG00000265972	10628	0	0	-1.14646	-0.197182	1.14646	down	ARRDC6|EST01027|HHCPA78|THIF|VDUP1	GO:0000122|GO:0004857|GO:0005515|GO:0005634|GO:0005737|GO:0005758|GO:0005829|GO:0006351|GO:0006606|GO:0007049|GO:0009612|GO:0009749|GO:0030216|GO:0031625|GO:0032355|GO:0032570|GO:0042127|GO:0042493|GO:0042542|GO:0043065|GO:0043086|GO:0048008|GO:0051592|GO:0051782|GO:0071228	protein-coding	thioredoxin interacting protein	chr1	145992435	145996600
LGALS1	ENSG00000100097	3956	0	0	-1.14531	-0.19574	1.14531	down	GAL1|GBP	GO:0001948|GO:0002317|GO:0004871|GO:0005515|GO:0005578|GO:0005615|GO:0005622|GO:0005634|GO:0005737|GO:0005829|GO:0006915|GO:0007165|GO:0009986|GO:0010812|GO:0010977|GO:0030395|GO:0031012|GO:0031295|GO:0034120|GO:0035900|GO:0042493|GO:0042803|GO:0042981|GO:0043123|GO:0043236|GO:0044822|GO:0045445|GO:0046598|GO:0048678|GO:0070062|GO:0071333|GO:0071407|GO:2001200	protein-coding	galectin 1	chr22	37675608	37679806
CCDC57	ENSG00000176155	284001	0	0	-1.14506	-0.195428	1.14506	down		GO:0005515	protein-coding	coiled-coil domain containing 57	chr17	82101460	82212830
GATAD2B	ENSG00000143614	57459	0	0	-1.14492	-0.195247	1.14492	down	MRD18|P66beta|p68	GO:0000122|GO:0000790|GO:0000978|GO:0000980|GO:0003700|GO:0005515|GO:0005654|GO:0006306|GO:0006351|GO:0008270|GO:0016581|GO:0016607|GO:0031492|GO:0043044|GO:0043234	protein-coding	GATA zinc finger domain containing 2B	chr1	153804725	153922975
PHLDB1	ENSG00000019144	23187	0	0	-1.14463	-0.194883	1.14463	down	LL5A	GO:0010470|GO:0010717|GO:0045180|GO:0070507|GO:1904261	protein-coding	pleckstrin homology like domain family B member 1	chr11	118606440	118658038
VPS37B	ENSG00000139722	79720	0	0	-1.14409	-0.194201	1.14409	down		GO:0000813|GO:0005515|GO:0005737|GO:0005768|GO:0005886|GO:0006914|GO:0010008|GO:0015031|GO:0016197|GO:0019058|GO:0030496|GO:0031902|GO:0036258|GO:0039702|GO:0048306|GO:0070062|GO:0075733|GO:1902188|GO:1903774	protein-coding	VPS37B, ESCRT-I subunit	chr12	122865328	122896444
CREBZF	ENSG00000137504	58487	0	0	-1.14233	-0.191977	1.14233	down	SMILE|ZF	GO:0003677|GO:0003700|GO:0005515|GO:0005634|GO:0006351|GO:0009615|GO:0042802|GO:0043565|GO:0045814|GO:0045892|GO:0051090	protein-coding	CREB/ATF bZIP transcription factor	chr11	85659708	85682908
HOOK3	ENSG00000168172	84376	0	0	-1.14112	-0.190446	1.14112	down	HK3	GO:0000242|GO:0005515|GO:0005737|GO:0005794|GO:0005801|GO:0005813|GO:0005815|GO:0005829|GO:0005874|GO:0007032|GO:0007040|GO:0008017|GO:0008333|GO:0015031|GO:0022027|GO:0030705|GO:0030897|GO:0031122|GO:0034451|GO:0034454|GO:0042802|GO:0045022|GO:0050768|GO:0051645|GO:0051959|GO:0070695|GO:0071539|GO:0097150	protein-coding	hook microtubule tethering protein 3	chr8	42896932	43030539
BCYRN1	ENSG00000236824	618	0	0	-1.1407	-0.18992	1.1407	down	BC200|BC200a|LINC00004|NCRNA00004		ncRNA	brain cytoplasmic RNA 1	chr2	47331060	47344517
ADAMTSL1	ENSG00000178031	92949	0	0	-1.14069	-0.189908	1.14069	down	ADAMTSL-1|ADAMTSR1|C9orf94|PUNCTIN	GO:0005578|GO:0005788|GO:0006508|GO:0008237|GO:0008270|GO:0036066	protein-coding	ADAMTS like 1	chr9	18473894	18910950
YBX3	ENSG00000060138	8531	0	0	-1.14053	-0.189704	1.14053	down	CSDA|CSDA1|DBPA|ZONAB	GO:0000122|GO:0000977|GO:0001227|GO:0001701|GO:0003690|GO:0003697|GO:0003700|GO:0003714|GO:0003730|GO:0005634|GO:0005737|GO:0005844|GO:0005923|GO:0006351|GO:0007283|GO:0008584|GO:0009409|GO:0009566|GO:0017048|GO:0044822|GO:0046622|GO:0048471|GO:0048642|GO:0060546|GO:0070935|GO:0071356|GO:0071474|GO:1902219|GO:2000767	protein-coding	Y-box binding protein 3	chr12	10699089	10723312
USP9Y	ENSG00000114374	8287	0	0	-1.14051	-0.189676	1.14051	down	DFFRY|SPGFY2	GO:0004843|GO:0005737|GO:0006511|GO:0007179|GO:0007283|GO:0008234|GO:0016477|GO:0016579|GO:0030509|GO:0070410	protein-coding	ubiquitin specific peptidase 9, Y-linked	chrY	12701231	12860839
EDIL3	ENSG00000164176	10085	0	0	-1.1395	-0.188406	1.1395	down	DEL1	GO:0005178|GO:0005509|GO:0007155|GO:0007275|GO:0010811|GO:0031012|GO:0070062|GO:1903561	protein-coding	EGF like repeats and discoidin domains 3	chr5	83940554	84384793
POLE	ENSG00000177084	5426	0	0	-1.13883	-0.187547	1.13883	down	CRCS12|FILS|POLE1	GO:0000082|GO:0000166|GO:0000722|GO:0000731|GO:0003677|GO:0003682|GO:0003887|GO:0005634|GO:0005654|GO:0005886|GO:0006260|GO:0006270|GO:0006272|GO:0006287|GO:0006297|GO:0008270|GO:0008310|GO:0008622|GO:0045004|GO:0048568|GO:0051539|GO:0090305	protein-coding	DNA polymerase epsilon, catalytic subunit	chr12	132623753	132687365
WWC2	ENSG00000151718	80014	0	0	-1.13824	-0.18681	1.13824	down	BOMB	GO:0000122|GO:0005829|GO:0019900|GO:0032947|GO:0035331|GO:0046621	protein-coding	WW and C2 domain containing 2	chr4	183099293	183320777
TTLL7	ENSG00000137941	79739	0	0	-1.13786	-0.186318	1.13786	down		GO:0005524|GO:0005737|GO:0005874|GO:0005929|GO:0007399|GO:0018095|GO:0030154|GO:0030425|GO:0043014|GO:0043204|GO:0048487|GO:0070740	protein-coding	tubulin tyrosine ligase like 7	chr1	83865028	83999150
RBM15	ENSG00000162775	64783	0	0	-1.13718	-0.185462	1.13718	down	OTT|OTT1|SPEN	GO:0000166|GO:0000398|GO:0001569|GO:0003676|GO:0005515|GO:0005654|GO:0007221|GO:0016032|GO:0016607|GO:0031965|GO:0044822|GO:0045638|GO:0045892|GO:0048536|GO:0060412|GO:0060674	protein-coding	RNA binding motif protein 15	chr1	110338506	110418362
SLC35E3	ENSG00000175782	55508	0	0	-1.137	-0.185231	1.137	down	BLOV1	GO:0005338|GO:0015931|GO:0016021|GO:1901264	protein-coding	solute carrier family 35 member E3	chr12	68746106	68793728
SLC25A36	ENSG00000114120	55186	0	0	-1.13684	-0.185028	1.13684	down	PNC2	GO:0000002|GO:0005739|GO:0005743|GO:0006864|GO:0007005|GO:0015218|GO:0016021|GO:0051881|GO:0055085	protein-coding	solute carrier family 25 member 36	chr3	140941830	140979933
SLC25A29	ENSG00000197119	123096	0	0	-1.13621	-0.184228	1.13621	down	C14orf69|CACL|ORNT3	GO:0005743|GO:0015227|GO:0016021|GO:1902616	protein-coding	solute carrier family 25 member 29	chr14	100279959	100306547
SAMD4A	ENSG00000020577	23034	0	0	-1.13501	-0.182702	1.13501	down	SAMD4|SMAUG|SMAUG1|SMG|SMGA	GO:0000289|GO:0000932|GO:0003729|GO:0005515|GO:0006355|GO:0017148|GO:0030054|GO:0030371|GO:0030425|GO:0043488|GO:0044822|GO:0045202|GO:0045727	protein-coding	sterile alpha motif domain containing 4A	chr14	54567097	54793315
TET1	ENSG00000138336	80312	0	0	-1.13433	-0.181839	1.13433	down	CXXC6|LCX|MLL-TET1|TET1-MLL|bA119F7.1	GO:0000907|GO:0001826|GO:0005506|GO:0005634|GO:0006211|GO:0006351|GO:0006493|GO:0008270|GO:0008284|GO:0016569|GO:0018602|GO:0019511|GO:0019798|GO:0019827|GO:0031062|GO:0034792|GO:0043566|GO:0043734|GO:0045944|GO:0052634|GO:0052635|GO:0070579|GO:0070989|GO:0080111|GO:0090310	protein-coding	tet methylcytosine dioxygenase 1	chr10	68560656	68700794
COL1A1	ENSG00000108821	1277	0	0	-1.134	-0.181427	1.134	down	EDSC|OI1|OI2|OI3|OI4	GO:0001501|GO:0001568|GO:0001649|GO:0001957|GO:0001958|GO:0005201|GO:0005515|GO:0005576|GO:0005584|GO:0005615|GO:0005788|GO:0005794|GO:0007596|GO:0007601|GO:0007605|GO:0010718|GO:0010812|GO:0015031|GO:0030141|GO:0030168|GO:0030198|GO:0030199|GO:0030335|GO:0030574|GO:0031012|GO:0031960|GO:0032355|GO:0032964|GO:0034504|GO:0034505|GO:0038063|GO:0042493|GO:0042542|GO:0042802|GO:0043434|GO:0043589|GO:…	protein-coding	collagen type I alpha 1 chain	chr17	50183289	50201632
LIMCH1	ENSG00000064042	22998	0	0	-1.13302	-0.180172	1.13302	down	LIMCH1A|LMO7B	GO:0003779|GO:0008270|GO:0031032	protein-coding	LIM and calponin homology domains 1	chr4	41359607	41700044
MPV17L	ENSG00000156968	255027	0	0	-1.13292	-0.180044	1.13292	down	M-LPH|MLPH1|MLPH2|MPV17L1	GO:0003674|GO:0005102|GO:0005737|GO:0005739|GO:0005778|GO:0010730|GO:0016021|GO:0043231|GO:1901029	protein-coding	MPV17 mitochondrial inner membrane protein like	chr16	15395754	15413268
HLA-A	ENSG00000206503	3105	0	0	-1.13254	-0.179565	1.13254	down	HLAA	GO:0000139|GO:0002474|GO:0002479|GO:0002480|GO:0005515|GO:0005783|GO:0005794|GO:0005886|GO:0009986|GO:0012507|GO:0016032|GO:0019882|GO:0030670|GO:0030881|GO:0031901|GO:0042605|GO:0042612|GO:0044822|GO:0050776|GO:0060333|GO:0060337|GO:0071556	protein-coding	major histocompatibility complex, class I, A	chr6	29941260	29945884
CSPG4	ENSG00000173546	1464	0	0	-1.132	-0.178875	1.132	down	HMW-MAA|MCSP|MCSPG|MEL-CSPG|MSK16|NG2	GO:0000187|GO:0001525|GO:0004871|GO:0005576|GO:0005796|GO:0005887|GO:0005925|GO:0007169|GO:0008283|GO:0008347|GO:0009986|GO:0016324|GO:0016477|GO:0019901|GO:0030203|GO:0030206|GO:0030207|GO:0030208|GO:0031258|GO:0035556|GO:0043202|GO:0048771|GO:0050731|GO:0070062	protein-coding	chondroitin sulfate proteoglycan 4	chr15	75674322	75712848
AES	ENSG00000104964	166	0	0	-1.13193	-0.178787	1.13193	down	AES-1|AES-2|ESP1|GRG|GRG5|Grg-5|TLE5	GO:0000122|GO:0001501|GO:0003714|GO:0005515|GO:0005634|GO:0006351|GO:0007275|GO:0009887|GO:0010629|GO:0016055|GO:0031668|GO:0032091|GO:0040008|GO:0045892|GO:0060761|GO:0070555|GO:0090090|GO:2000210	protein-coding	amino-terminal enhancer of split	chr19	3052910	3063107
SLC12A4	ENSG00000124067	6560	0	0	-1.13184	-0.178666	1.13184	down	CTC-479C5.17|KCC1|hKCC1	GO:0005765|GO:0005886|GO:0005887|GO:0006810|GO:0006811|GO:0006884|GO:0007268|GO:0015379|GO:0016020|GO:0019901|GO:0022820|GO:0071805|GO:1902476	protein-coding	solute carrier family 12 member 4	chr16	67943474	67969601
HIST1H4J	ENSG00000197238	8363	0	0	-1.13118	-0.177827	1.13118	down	H4/e|H4F2iv|H4FE|dJ160A22.2	GO:0000183|GO:0000228|GO:0000784|GO:0000786|GO:0000788|GO:0003677|GO:0005515|GO:0005576|GO:0005634|GO:0005654|GO:0006303|GO:0006334|GO:0006335|GO:0006336|GO:0006352|GO:0016020|GO:0016233|GO:0019904|GO:0031012|GO:0031047|GO:0032200|GO:0034080|GO:0042393|GO:0043234|GO:0044267|GO:0044822|GO:0045653|GO:0045814|GO:0045815|GO:0046982|GO:0051290|GO:0070062|GO:1904837	protein-coding	histone cluster 1 H4 family member j	chr6	27824108	27824480
PTK7	ENSG00000112655	5754	0	0	-1.13087	-0.177434	1.13087	down	CCK-4|CCK4	GO:0001736|GO:0003281|GO:0003401|GO:0004672|GO:0005515|GO:0005524|GO:0005887|GO:0005911|GO:0005925|GO:0006468|GO:0007155|GO:0007165|GO:0010976|GO:0016477|GO:0031532|GO:0042060|GO:0045198|GO:0060026|GO:0060070|GO:0060484|GO:0060976|GO:0071300|GO:0090103|GO:0090179|GO:1904929	protein-coding	protein tyrosine kinase 7 (inactive)	chr6	43076268	43161719
TRAM2	ENSG00000065308	9697	0	0	-1.13054	-0.177009	1.13054	down		GO:0005515|GO:0005791|GO:0006613|GO:0016021|GO:0032964|GO:0045048	protein-coding	translocation associated membrane protein 2	chr6	52497402	52576915
DIP2A	ENSG00000160305	23181	0	0	-1.13022	-0.1766	1.13022	down	C21orf106|DIP2	GO:0003824|GO:0005515|GO:0005634|GO:0007275|GO:0008152|GO:0009986|GO:0010629|GO:0042981	protein-coding	disco interacting protein 2 homolog A	chr21	46458899	46569852
CYR61	ENSG00000142871	3491	0	0	-1.13019	-0.176568	1.13019	down	CCN1|GIG1|IGFBP10	GO:0001558|GO:0001649|GO:0001934|GO:0002041|GO:0003181|GO:0003278|GO:0003281|GO:0005178|GO:0005520|GO:0005578|GO:0005615|GO:0006935|GO:0007155|GO:0007267|GO:0008201|GO:0008283|GO:0009653|GO:0010518|GO:0010811|GO:0030198|GO:0030335|GO:0030513|GO:0031012|GO:0033690|GO:0043066|GO:0043280|GO:0044319|GO:0045669|GO:0045860|GO:0045944|GO:0050840|GO:0060413|GO:0060548|GO:0060591|GO:0060710|GO:0060716|GO:…	protein-coding	cysteine rich angiogenic inducer 61	chr1	85580761	85583962
IFITM2	ENSG00000185201	10581	0	0	-1.1293	-0.17543	1.1293	down	1-8D|DSPA2c	GO:0005886|GO:0006955|GO:0009615|GO:0016021|GO:0034341|GO:0035455|GO:0035456|GO:0045071|GO:0046597|GO:0051607|GO:0060337	protein-coding	interferon induced transmembrane protein 2	chr11	307631	309395
NMT2	ENSG00000152465	9397	0	0	-1.1289	-0.17492	1.1289	down		GO:0004379|GO:0005737|GO:0005794|GO:0005829|GO:0005886|GO:0018008|GO:0019898|GO:0022400|GO:0075733	protein-coding	N-myristoyltransferase 2	chr10	15102584	15168693
PLEKHA1	ENSG00000107679	59338	0	0	-1.12767	-0.173348	1.12767	down	TAPP1	GO:0001553|GO:0005515|GO:0005654|GO:0005737|GO:0005886|GO:0007283|GO:0008209|GO:0008210|GO:0009791|GO:0014065|GO:0030165|GO:0031529|GO:0032587|GO:0033327|GO:0035264|GO:0043325|GO:0045184|GO:0048008|GO:0048705|GO:0050853|GO:0051898|GO:0060021|GO:0060325|GO:0070062|GO:0070301	protein-coding	pleckstrin homology domain containing A1	chr10	122374696	122442602
LINC00504	ENSG00000248360	201853	0	0	-1.12712	-0.172646	1.12712	down			ncRNA	long intergenic non-protein coding RNA 504	chr4	14470465	14888169
MINK1	ENSG00000141503	50488	0	0	-1.12677	-0.172197	1.12677	down	B55|MAP4K6|MINK|YSK2|ZC3	GO:0001952|GO:0004672|GO:0004674|GO:0004702|GO:0005515|GO:0005524|GO:0005737|GO:0005794|GO:0005829|GO:0006468|GO:0006950|GO:0007254|GO:0007268|GO:0007275|GO:0014069|GO:0022407|GO:0030033|GO:0030054|GO:0030334|GO:0030424|GO:0030425|GO:0031532|GO:0035556|GO:0045211|GO:0046330|GO:0046777|GO:0048813|GO:0070062|GO:2000311	protein-coding	misshapen like kinase 1	chr17	4833388	4898061
CLMN	ENSG00000165959	79789	0	0	-1.12674	-0.172155	1.12674	down		GO:0003779|GO:0005737|GO:0008285|GO:0016021|GO:0031175	protein-coding	calmin	chr14	95181940	95319906
FMNL3	ENSG00000161791	91010	0	0	-1.12642	-0.171739	1.12642	down	FHOD3|FRL2|WBP-3|WBP3	GO:0001525|GO:0003779|GO:0005737|GO:0005829|GO:0005886|GO:0007010|GO:0008360|GO:0016477|GO:0017048|GO:0030036|GO:0032794	protein-coding	formin like 3	chr12	49636499	49708165
CREB3L2	ENSG00000182158	64764	0	0	-1.12622	-0.171484	1.12622	down	BBF2H7	GO:0000978|GO:0001077|GO:0002062|GO:0005634|GO:0005654|GO:0005783|GO:0005789|GO:0006366|GO:0006888|GO:0016021|GO:0030968|GO:0034976|GO:0035497|GO:0044212|GO:0045893|GO:0045944|GO:0051216	protein-coding	cAMP responsive element binding protein 3 like 2	chr7	137874979	138002067
PLEC	ENSG00000178209	5339	0	0	-1.12609	-0.171327	1.12609	down	EBS1|EBSMD|EBSND|EBSO|EBSOG|EBSPA|HD1|LGMD2Q|PCN|PLEC1|PLEC1b|PLTN	GO:0003779|GO:0005515|GO:0005737|GO:0005829|GO:0005886|GO:0005903|GO:0005913|GO:0005925|GO:0008307|GO:0016528|GO:0030056|GO:0030506|GO:0031012|GO:0031581|GO:0042383|GO:0043034|GO:0044822|GO:0045111|GO:0070062|GO:0098609|GO:0098641	protein-coding	plectin	chr8	143915147	143976734
SPARC	ENSG00000113140	6678	0	0	-1.12589	-0.171069	1.12589	down	BM-40|OI17|ON	GO:0001503|GO:0001937|GO:0002576|GO:0005509|GO:0005515|GO:0005518|GO:0005576|GO:0005604|GO:0005615|GO:0005737|GO:0005739|GO:0005886|GO:0006898|GO:0007165|GO:0007507|GO:0009629|GO:0009986|GO:0010288|GO:0010595|GO:0016363|GO:0016525|GO:0022604|GO:0030198|GO:0030324|GO:0031091|GO:0031092|GO:0031093|GO:0032496|GO:0033591|GO:0034097|GO:0042060|GO:0043434|GO:0045471|GO:0046686|GO:0048839|GO:0050840|GO:…	protein-coding	secreted protein acidic and cysteine rich	chr5	151661096	151687165
MDM4	ENSG00000198625	4194	0	0	-1.12516	-0.170134	1.12516	down	HDMX|MDMX|MRP1	GO:0000122|GO:0005515|GO:0005634|GO:0005654|GO:0006461|GO:0006977|GO:0008270|GO:0008283|GO:0008285|GO:0016567|GO:0019899|GO:0030330|GO:0042177|GO:0043066|GO:0045023|GO:0050821|GO:0061630|GO:0071157|GO:0071456|GO:1901796	protein-coding	MDM4, p53 regulator	chr1	204516379	204558120
SCAI	ENSG00000173611	286205	0	0	-1.1249	-0.169801	1.1249	down	C9orf126|NET40	GO:0003714|GO:0005515|GO:0005634|GO:0005654|GO:0005737|GO:0006351|GO:0006355|GO:0016021|GO:0030336|GO:0031965|GO:0035024|GO:1903507	protein-coding	suppressor of cancer cell invasion	chr9	124942608	125143506
ZNF519	ENSG00000175322	162655	0	0	-1.12463	-0.169448	1.12463	down	HsT2362	GO:0000978|GO:0005634|GO:0006351|GO:0006355|GO:0007283|GO:0046872|GO:0051038	protein-coding	zinc finger protein 519	chr18	14057457	14132490
PTRF	ENSG00000177469	284119	0	0	-1.12436	-0.169104	1.12436	down	CAVIN|CAVIN1|CGL4|FKSG13|cavin-1	GO:0005515|GO:0005634|GO:0005654|GO:0005737|GO:0005739|GO:0005783|GO:0005829|GO:0005901|GO:0006355|GO:0006361|GO:0006363|GO:0042134|GO:0043234|GO:0044822|GO:0045121	protein-coding	polymerase I and transcript release factor	chr17	42402452	42423517
LOC105372063		105372063	0	0	-1.12419	-0.168882	1.12419	down			ncRNA	uncharacterized LOC105372063	chr18	35403996	35406528
AGO3	ENSG00000126070	192669	0	0	-1.12365	-0.168196	1.12365	down	EIF2C3	GO:0000794|GO:0000932|GO:0003725|GO:0003727|GO:0005515|GO:0005737|GO:0005829|GO:0006402|GO:0007223|GO:0010501|GO:0010628|GO:0016020|GO:0016442|GO:0031054|GO:0035068|GO:0035194|GO:0035196|GO:0035198|GO:0035278|GO:0035279|GO:0035280|GO:0044822|GO:0048015|GO:0070578|GO:0072091|GO:0090625|GO:1901224	protein-coding	argonaute 3, RISC catalytic component	chr1	35930718	36072500
FADS3	ENSG00000221968	3995	0	0	-1.12355	-0.16806	1.12355	down	CYB5RP|LLCDL3	GO:0003674|GO:0005789|GO:0006636|GO:0016020|GO:0016021|GO:0016491|GO:0055114	protein-coding	fatty acid desaturase 3	chr11	61873519	61892051
LUC7L3	ENSG00000108848	51747	0	0	-1.12352	-0.168022	1.12352	down	CRA|CREAP-1|CROP|LUC7A|OA48-18|hLuc7A	GO:0003677|GO:0003729|GO:0005515|GO:0005634|GO:0005654|GO:0005685|GO:0006376|GO:0008380|GO:0016607|GO:0044822|GO:0071004	protein-coding	LUC7 like 3 pre-mRNA splicing factor	chr17	50719544	50756213
TMEM212	ENSG00000186329	389177	0	0	-1.12187	-0.165904	1.12187	down		GO:0016021	protein-coding	transmembrane protein 212	chr3	171843349	171859318
ZNF91	ENSG00000167232	7644	0	0	-1.12148	-0.16541	1.12148	down	HPF7|HTF10	GO:0003677|GO:0003700|GO:0005634|GO:0006351|GO:0008270|GO:0045892|GO:0070895	protein-coding	zinc finger protein 91	chr19	23304991	23395560
PEX26	ENSG00000215193	55670	0	0	-1.12077	-0.164493	1.12077	down	PBD7A|PBD7B|PEX26M1T|Pex26pM1T	GO:0005515|GO:0005777|GO:0005779|GO:0008022|GO:0016558|GO:0032403|GO:0045046|GO:0051117	protein-coding	peroxisomal biogenesis factor 26	chr22	18077920	18105396
MYSM1	ENSG00000162601	114803	0	0	-1.12037	-0.163976	1.12037	down	2A-DUB|2ADUB	GO:0003677|GO:0003713|GO:0004843|GO:0005634|GO:0006338|GO:0006351|GO:0008237|GO:0030334|GO:0032403|GO:0035522|GO:0042393|GO:0045944|GO:0046872|GO:0051797	protein-coding	Myb like, SWIRM and MPN domains 1	chr1	58654739	58700092
CTDSPL2	ENSG00000137770	51496	0	0	-1.11985	-0.163308	1.11985	down	HSPC058|HSPC129	GO:0004721|GO:0005654|GO:0006470|GO:0030514|GO:0046827	protein-coding	CTD small phosphatase like 2	chr15	44427234	44529038
SRGAP2B	ENSG00000196369	647135	0	0	-1.11971	-0.163126	1.11971	down	SRGAP2L|SRGAP2P2	GO:0007399	protein-coding	SLIT-ROBO Rho GTPase activating protein 2B	chr1	144887265	145095528
FRK	ENSG00000111816	2444	0	0	-1.11941	-0.162741	1.11941	down	GTK|PTK5|RAK	GO:0000122|GO:0004715|GO:0005102|GO:0005515|GO:0005524|GO:0005622|GO:0005634|GO:0005737|GO:0006468|GO:0007169|GO:0008285|GO:0030154|GO:0031234|GO:0038083|GO:0043231|GO:0045087|GO:0070062	protein-coding	fyn related Src family tyrosine kinase	chr6	115931149	116060758
HIST2H2BF	ENSG00000203814	440689	0	0	-1.11894	-0.162137	1.11894	down		GO:0000788|GO:0003674|GO:0003677|GO:0005634|GO:0005654|GO:0005737|GO:0006334|GO:0046982|GO:0070062	protein-coding	histone cluster 2 H2B family member f	chr1	149782689	149812373
ABI3BP	ENSG00000154175	25890	0	0	-1.11835	-0.161367	1.11835	down	NESHBP|TARSH	GO:0005518|GO:0005614|GO:0005615|GO:0008201|GO:0010811|GO:0030198|GO:0031012	protein-coding	ABI family member 3 binding protein	chr3	100749156	100993515
SAT1	ENSG00000130066	6303	0	0	-1.11755	-0.160336	1.11755	down	DC21|KFSD|KFSDX|SAT|SSAT|SSAT-1	GO:0001525|GO:0004145|GO:0005515|GO:0005622|GO:0005829|GO:0006596|GO:0009447|GO:0019809|GO:0032918|GO:0032919|GO:0032920|GO:0042127|GO:0046204|GO:0046208	protein-coding	spermidine/spermine N1-acetyltransferase 1	chrX	23783173	23786226
COL5A2	ENSG00000204262	1290	0	0	-1.11746	-0.160227	1.11746	down	EDSC	GO:0001501|GO:0001503|GO:0003674|GO:0005201|GO:0005576|GO:0005588|GO:0005615|GO:0005788|GO:0030198|GO:0030199|GO:0030574|GO:0031012|GO:0043588|GO:0046332|GO:0046872|GO:0048592|GO:0071230|GO:1903225	protein-coding	collagen type V alpha 2 chain	chr2	189031896	189179879
MYO19	ENSG00000278259	80179	0	0	-1.11709	-0.159748	1.11709	down	MYOHD1	GO:0003779|GO:0005524|GO:0005737|GO:0005741|GO:0016459|GO:0016887|GO:0032027|GO:0060002	protein-coding	myosin XIX	chr17	36495633	36543435
MLLT6	ENSG00000275023	4302	0	0	-1.11636	-0.158803	1.11636	down	AF17	GO:0005515|GO:0005634|GO:0006355|GO:0008270	protein-coding	MLLT6, PHD finger domain containing	chr17	38705542	38729803
LOC105377349		105377349	0	0	-1.11603	-0.158375	1.11603	down			ncRNA	uncharacterized LOC105377349	chr4	103961616	104036923
ANKRD36	ENSG00000135976	375248	0	0	-1.11578	-0.158048	1.11578	down	UNQ2430		protein-coding	ankyrin repeat domain 36	chr2	97113496	97264521
DIAPH3	ENSG00000139734	81624	0	0	-1.11528	-0.1574	1.11528	down	AN|AUNA1|DIA2|DRF3|NSDAN|diap3|mDia2	GO:0003779|GO:0005634|GO:0005829|GO:0005913|GO:0007283|GO:0017048|GO:0030036|GO:0098609|GO:0098641	protein-coding	diaphanous related formin 3	chr13	59665583	60163987
HIST1H3H	ENSG00000278828	8357	0	0	-1.11508	-0.157149	1.11508	down	H3/k|H3F1K|H3FK	GO:0000183|GO:0000228|GO:0000784|GO:0000786|GO:0000788|GO:0005515|GO:0005576|GO:0005634|GO:0005654|GO:0005913|GO:0006334|GO:0006335|GO:0007596|GO:0016020|GO:0031047|GO:0031492|GO:0032200|GO:0042393|GO:0043234|GO:0044267|GO:0045814|GO:0045815|GO:0046982|GO:0051290|GO:0060968|GO:0070062|GO:0098609|GO:0098641	protein-coding	histone cluster 1 H3 family member h	chr6	27810064	27811300
HSP90B1	ENSG00000166598	7184	0	0	-1.11496	-0.156993	1.11496	down	ECGP|GP96|GRP94|HEL-S-125m|HEL35|TRA1	GO:0001666|GO:0002224|GO:0003723|GO:0005509|GO:0005515|GO:0005524|GO:0005576|GO:0005634|GO:0005783|GO:0005788|GO:0005789|GO:0005829|GO:0005886|GO:0005925|GO:0006898|GO:0015031|GO:0016020|GO:0019903|GO:0030433|GO:0030496|GO:0030970|GO:0031012|GO:0031247|GO:0034663|GO:0034975|GO:0034976|GO:0036500|GO:0042470|GO:0043066|GO:0043666|GO:0046790|GO:0048471|GO:0050750|GO:0051082|GO:0051208|GO:0070062|GO:…	protein-coding	heat shock protein 90 beta family member 1	chr12	103930107	103953645
CENPK	ENSG00000123219	64105	0	0	-1.11486	-0.156863	1.11486	down	AF5alpha|CENP-K|FKSG14|P33|Solt	GO:0000777|GO:0005515|GO:0005654|GO:0005829|GO:0007062|GO:0034080	protein-coding	centromere protein K	chr5	65517766	65563171
SLFN11	ENSG00000172716	91607	0	0	-1.11483	-0.156823	1.11483	down	SLFN8/9	GO:0000049|GO:0005524|GO:0005634|GO:0005654|GO:0005737|GO:0016235|GO:0051607|GO:2000134	protein-coding	schlafen family member 11	chr17	35350305	35373701
FOXN3	ENSG00000053254	1112	0	0	-1.11477	-0.156743	1.11477	down	C14orf116|CHES1|PRO1635	GO:0003700|GO:0005515|GO:0005634|GO:0006351|GO:0007095|GO:0008022|GO:0030154|GO:0043565|GO:0045892|GO:0045893|GO:0097094	protein-coding	forkhead box N3	chr14	89124871	89954659
GOLGA3	ENSG00000090615|ENSG00000283396	2802	0	0	-1.11468	-0.156632	1.11468	down	GCP170|MEA-2	GO:0000139|GO:0005215|GO:0005515|GO:0005634|GO:0005654|GO:0005730|GO:0005794|GO:0005829|GO:0005913|GO:0006891|GO:0007283|GO:0016020|GO:0017119|GO:0032580|GO:0090498|GO:0098609|GO:0098641	protein-coding	golgin A3	chr12	132768909	132828858
ZNF37A	ENSG00000075407	7587	0	0	-1.11467	-0.156614	1.11467	down	KOX21|ZNF37	GO:0003677|GO:0003700|GO:0005634|GO:0006351|GO:0006355|GO:0046872	protein-coding	zinc finger protein 37A	chr10	38094336	38150293
WDR74	ENSG00000133316	54663	0	0	-1.11373	-0.155399	1.11373	down		GO:0003674|GO:0005515|GO:0005634|GO:0005730|GO:0008150|GO:0030687|GO:0042273	protein-coding	WD repeat domain 74	chr11	62832342	62841809
LINC01814	ENSG00000236008	101929567	0	0	-1.1132	-0.154719	1.1132	down			ncRNA	long intergenic non-protein coding RNA 1814	chr2	8543592	8583792
CTIF	ENSG00000134030	9811	0	0	-1.11253	-0.153849	1.11253	down	Gm672|KIAA0427	GO:0000184|GO:0003723|GO:0005515|GO:0005737|GO:0006446|GO:0048471	protein-coding	cap binding complex dependent translation initiation factor	chr18	48539046	48863217
ZNF608	ENSG00000168916	57507	0	0	-1.11217	-0.15338	1.11217	down	NY-REN-36	GO:0046872	protein-coding	zinc finger protein 608	chr5	124636913	124748807
DDX11	ENSG00000013573	1663	0	0	-1.11027	-0.15091	1.11027	down	CHL1|CHLR1|KRG2|WABS	GO:0000790|GO:0000922|GO:0003677|GO:0003682|GO:0003688|GO:0003690|GO:0003697|GO:0003727|GO:0004003|GO:0004386|GO:0005515|GO:0005524|GO:0005634|GO:0005654|GO:0005730|GO:0005737|GO:0005813|GO:0006281|GO:0006351|GO:0006974|GO:0007062|GO:0007275|GO:0008026|GO:0008094|GO:0008186|GO:0016032|GO:0030496|GO:0030892|GO:0031297|GO:0031390|GO:0032079|GO:0032091|GO:0032508|GO:0035563|GO:0036498|GO:0044806|GO:…	protein-coding	DEAD/H-box helicase 11	chr12	31073845	31104791
DST	ENSG00000151914	667	0	0	-1.1095	-0.149906	1.1095	down	BP240|BPA|BPAG1|CATX-15|CATX15|D6S1101|DMH|DT|EBSB2|HSAN6|MACF2	GO:0003779|GO:0005178|GO:0005509|GO:0005515|GO:0005604|GO:0005634|GO:0005635|GO:0005737|GO:0005789|GO:0005829|GO:0005882|GO:0005925|GO:0005938|GO:0007010|GO:0007155|GO:0007229|GO:0008022|GO:0009611|GO:0009925|GO:0015630|GO:0016021|GO:0030011|GO:0030018|GO:0030056|GO:0030424|GO:0031252|GO:0031410|GO:0031673|GO:0035371|GO:0045104|GO:0048870|GO:0051010|GO:0070062	protein-coding	dystonin	chr6	56457987	56954628
LAMC1	ENSG00000135862	3915	0	0	-1.10863	-0.148778	1.10863	down	LAMB2	GO:0005201|GO:0005576|GO:0005604|GO:0005606|GO:0005615|GO:0006461|GO:0007155|GO:0007492|GO:0016477|GO:0022617|GO:0030198|GO:0031012|GO:0031581|GO:0034446|GO:0043259|GO:0043260|GO:0050679|GO:0070062	protein-coding	laminin subunit gamma 1	chr1	183023460	183145592
SYNPO	ENSG00000171992	11346	0	0	-1.1077	-0.147568	1.1077	down		GO:0003779|GO:0005515|GO:0005634|GO:0005923|GO:0014069|GO:0015629|GO:0030018|GO:0032233|GO:0043197|GO:0043204|GO:0045211|GO:1905355	protein-coding	synaptopodin	chr5	150601080	150659220
SRSF5	ENSG00000100650	6430	0	0	-1.10656	-0.146078	1.10656	down	HRS|SFRS5|SRP40	GO:0000166|GO:0000398|GO:0005515|GO:0005634|GO:0005654|GO:0005730|GO:0005737|GO:0006369|GO:0006376|GO:0006397|GO:0006405|GO:0006406|GO:0009611|GO:0016607|GO:0031124|GO:0032869|GO:0033120|GO:0043422|GO:0044822|GO:0050733|GO:0051726|GO:0097421	protein-coding	serine and arginine rich splicing factor 5	chr14	69726900	69772005
WDR26	ENSG00000162923	80232	0	0	-1.10628	-0.145711	1.10628	down	CDW2|GID7|MIP2	GO:0005515|GO:0005654|GO:0005737	protein-coding	WD repeat domain 26	chr1	224385143	224437033
ZSWIM6	ENSG00000130449	57688	0	0	-1.10626	-0.14569	1.10626	down	AFND	GO:0008270|GO:0032420|GO:0048812|GO:2001222	protein-coding	zinc finger SWIM-type containing 6	chr5	61332273	61546170
MEIS1	ENSG00000143995	4211	0	0	-1.10619	-0.145605	1.10619	down		GO:0000978|GO:0001077|GO:0001525|GO:0002089|GO:0003682|GO:0003705|GO:0005515|GO:0005634|GO:0005667|GO:0006366|GO:0007626|GO:0035855|GO:0045638|GO:0045665|GO:0045944|GO:0046982|GO:0060216	protein-coding	Meis homeobox 1	chr2	66433452	66573869
SZT2	ENSG00000198198	23334	0	0	-1.10604	-0.145404	1.10604	down	C1orf84|EIEE18|KIAA0467|SZT2A|SZT2B	GO:0003674|GO:0005777|GO:0007417|GO:0009791|GO:0021540|GO:0043473|GO:0070062|GO:1901668	protein-coding	seizure threshold 2 homolog (mouse)	chr1	43389882	43456995
DGKH	ENSG00000102780	160851	0	0	-1.10575	-0.145027	1.10575	down	DGKeta	GO:0004143|GO:0005524|GO:0005634|GO:0005737|GO:0005768|GO:0005886|GO:0007205|GO:0016310|GO:0030168|GO:0031965|GO:0035556|GO:0046872|GO:0051259	protein-coding	diacylglycerol kinase eta	chr13	42040036	42256578
RN7SL4P		6030	0	0	-1.10531	-0.144449	1.10531	down	7L28|RN7SL427P|RN7SLP1		pseudo	RNA, 7SL, cytoplasmic 4, pseudogene	chr3	15738515	15738809
CTSB	ENSG00000164733	1508	0	0	-1.10512	-0.144209	1.10512	down	APPS|CPSB	GO:0002224|GO:0004197|GO:0004252|GO:0005515|GO:0005518|GO:0005576|GO:0005615|GO:0005622|GO:0005730|GO:0005739|GO:0005764|GO:0006508|GO:0008233|GO:0008234|GO:0030574|GO:0030855|GO:0036021|GO:0042470|GO:0042981|GO:0043231|GO:0043394|GO:0046697|GO:0046718|GO:0048471|GO:0050790|GO:0051603|GO:0070062|GO:0097067	protein-coding	cathepsin B	chr8	11842524	11869448
HIST1H2AG	ENSG00000196787	8969	0	0	-1.10503	-0.144092	1.10503	down	H2A.1b|H2A/p|H2AFP|H2AG|pH2A/f	GO:0000786|GO:0000790|GO:0003677|GO:0005515|GO:0005634|GO:0006342|GO:0008150|GO:0019899|GO:0046982|GO:0070062	protein-coding	histone cluster 1 H2A family member g	chr6	27133042	27135291
SLC7A5	ENSG00000103257	8140	0	0	-1.1048	-0.14378	1.1048	down	4F2LC|CD98|D16S469E|E16|LAT1|MPE16	GO:0005737|GO:0005829|GO:0005886|GO:0005887|GO:0006520|GO:0006810|GO:0006865|GO:0007399|GO:0015171|GO:0015175|GO:0015179|GO:0015297|GO:0015804|GO:0016020|GO:0016324|GO:0030154|GO:0042605|GO:0043231|GO:0050900|GO:0070062|GO:1902475	protein-coding	solute carrier family 7 member 5	chr16	87830023	87869488
ATXN3	ENSG00000066427	4287	0	0	-1.10433	-0.143172	1.10433	down	AT3|ATX3|JOS|MJD|MJD1|SCA3	GO:0000226|GO:0001012|GO:0004407|GO:0004843|GO:0005515|GO:0005634|GO:0005654|GO:0005737|GO:0005759|GO:0005789|GO:0005829|GO:0006289|GO:0006351|GO:0006355|GO:0006511|GO:0006515|GO:0007268|GO:0007399|GO:0010810|GO:0016363|GO:0016579|GO:0030036|GO:0031625|GO:0031966|GO:0034605|GO:0035520|GO:0035640|GO:0042405|GO:0042802|GO:0043161|GO:0045104|GO:0051117|GO:0061578|GO:0070536|GO:0070932|GO:0071108|GO:…	protein-coding	ataxin 3	chr14	92038652	92106621
RICTOR	ENSG00000164327	253260	0	0	-1.10382	-0.14251	1.10382	down	AVO3|PIA|hAVO3	GO:0001938|GO:0005515|GO:0005829|GO:0008047|GO:0009790|GO:0010468|GO:0018105|GO:0019901|GO:0030010|GO:0030838|GO:0030950|GO:0031295|GO:0031532|GO:0031929|GO:0031932|GO:0032008|GO:0032956|GO:0033135|GO:0042325|GO:0043022|GO:0043085|GO:0043087|GO:0048015|GO:0050727|GO:0050731|GO:0051896|GO:0051897|GO:2000114	protein-coding	RPTOR independent companion of MTOR complex 2	chr5	38937919	39074408
PKD1	ENSG00000008710	5310	0	0	-1.1024	-0.140645	1.1024	down	PBP|Pc-1|TRPP1	GO:0000139|GO:0001502|GO:0001701|GO:0001822|GO:0001889|GO:0001892|GO:0002133|GO:0005262|GO:0005515|GO:0005634|GO:0005737|GO:0005886|GO:0005887|GO:0005929|GO:0006611|GO:0006807|GO:0007050|GO:0007156|GO:0007160|GO:0007161|GO:0007204|GO:0007259|GO:0007507|GO:0009653|GO:0009986|GO:0016021|GO:0016323|GO:0016328|GO:0016337|GO:0018105|GO:0019901|GO:0019904|GO:0021510|GO:0021915|GO:0030010|GO:0030155|GO:…	protein-coding	polycystin 1, transient receptor potential channel interacting	chr16	2088710	2135898
TIMP2	ENSG00000035862	7077	0	0	-1.10194	-0.140045	1.10194	down	CSC-21K|DDC8	GO:0002020|GO:0005178|GO:0005515|GO:0005576|GO:0005578|GO:0005615|GO:0007417|GO:0007568|GO:0008191|GO:0008285|GO:0009725|GO:0009986|GO:0010951|GO:0022617|GO:0030426|GO:0031012|GO:0032487|GO:0034097|GO:0042493|GO:0043025|GO:0043410|GO:0045666|GO:0045762|GO:0045930|GO:0046580|GO:0046872|GO:0051045|GO:0070062|GO:1905049	protein-coding	TIMP metallopeptidase inhibitor 2	chr17	78852977	78925387
ASXL1	ENSG00000171456	171023	0	0	-1.10176	-0.139808	1.10176	down	BOPS|MDS	GO:0000122|GO:0000790|GO:0000902|GO:0003007|GO:0003677|GO:0003713|GO:0003714|GO:0005515|GO:0006351|GO:0030097|GO:0032526|GO:0035359|GO:0035517|GO:0035522|GO:0042974|GO:0042975|GO:0045599|GO:0045944|GO:0046872|GO:0048386|GO:0048387|GO:0048538|GO:0048539|GO:0048872|GO:0060430|GO:0070062	protein-coding	additional sex combs like 1, transcriptional regulator	chr20	32358344	32439319
C19orf66	ENSG00000130813	55337	0	0	-1.10152	-0.139489	1.10152	down	RyDEN	GO:0003723|GO:0005515|GO:0005634|GO:0005737|GO:0034340|GO:0034341|GO:0034342|GO:0045071|GO:0051607	protein-coding	chromosome 19 open reading frame 66	chr19	10086122	10093252
RBMS2	ENSG00000076067	5939	0	0	-1.10107	-0.138907	1.10107	down	SCR3	GO:0000166|GO:0003723|GO:0005634|GO:0006396|GO:0044822	protein-coding	RNA binding motif single stranded interacting protein 2	chr12	56521929	56596196
TRIM56	ENSG00000169871	81844	0	0	-1.09929	-0.136572	1.09929	down	RNF109	GO:0004842|GO:0005737|GO:0005829|GO:0008270|GO:0016874|GO:0032479|GO:0032608|GO:0034340|GO:0044822|GO:0051607|GO:0070534	protein-coding	tripartite motif containing 56	chr7	101085439	101097967
KCNQ1OT1	ENSG00000269821	10984	0	0	-1.09906	-0.136274	1.09906	down	KCNQ1-AS2|KCNQ10T1|Kncq1|KvDMR1|KvLQT1-AS|LIT1|NCRNA00012		ncRNA	KCNQ1 opposite strand/antisense transcript 1 (non-protein coding)	chr11	2608328	2699994
NPEPPS	ENSG00000141279	9520	0	0	-1.09816	-0.135091	1.09816	down	AAP-S|MP100|PSA	GO:0000209|GO:0004177|GO:0005634|GO:0005829|GO:0005886|GO:0006508|GO:0008270|GO:0042277|GO:0043171|GO:0070006|GO:0070062|GO:0071456|GO:1903955	protein-coding	aminopeptidase puromycin sensitive	chr17	47522942	47623276
GAB4	ENSG00000215568	128954	0	0	-1.09778	-0.134586	1.09778	down			protein-coding	GRB2 associated binding protein family member 4	chr22	16950086	17034417
WDPCP	ENSG00000143951	51057	0	0	-1.09708	-0.133666	1.09708	down	BBS15|C2orf86|CHDTHP|FRITZ|FRTZ	GO:0001736|GO:0001822|GO:0002093|GO:0005886|GO:0005930|GO:0005938|GO:0007224|GO:0010762|GO:0016324|GO:0016476|GO:0032185|GO:0032880|GO:0042733|GO:0043010|GO:0045184|GO:0051893|GO:0055123|GO:0060021|GO:0060271|GO:0060541|GO:0072358|GO:0090521|GO:0097541|GO:1900027|GO:2000114	protein-coding	WD repeat containing planar cell polarity effector	chr2	63121383	63827843
ARID5B	ENSG00000150347	84159	0	0	-1.09648	-0.132883	1.09648	down	DESRT|MRF-2|MRF2	GO:0000122|GO:0000977|GO:0001227|GO:0001822|GO:0001889|GO:0003677|GO:0003713|GO:0005515|GO:0005634|GO:0005654|GO:0006351|GO:0008584|GO:0008585|GO:0009791|GO:0010761|GO:0016577|GO:0030325|GO:0032452|GO:0035264|GO:0044212|GO:0045444|GO:0045892|GO:0048008|GO:0048468|GO:0048644|GO:0048705|GO:0051091|GO:0060021|GO:0060325|GO:0060612|GO:0060613	protein-coding	AT-rich interaction domain 5B	chr10	61901300	62096944
FLJ22447	ENSG00000232774	400221	0	0	-1.09629	-0.132628	1.09629	down			ncRNA	uncharacterized LOC400221	chr14	61529128	61658696
N4BP2L2	ENSG00000244754	10443	0	0	-1.09587	-0.132077	1.09587	down	92M18.3|CG005|CG016|PFAAP5	GO:0000122|GO:0001106|GO:0003674|GO:0005515|GO:0005634|GO:0017053|GO:0019899|GO:0070062|GO:1902035|GO:1902037	protein-coding	NEDD4 binding protein 2 like 2	chr13	32432417	32538885
INTS6	ENSG00000102786	26512	0	0	-1.09584	-0.13204	1.09584	down	DBI-1|DDX26|DDX26A|DICE1|HDB|INT6|Notchl2	GO:0004888|GO:0005515|GO:0005654|GO:0007165|GO:0015629|GO:0016180|GO:0032039|GO:0042795	protein-coding	integrator complex subunit 6	chr13	51354077	51454264
FNDC3B	ENSG00000075420	64778	0	0	-1.0947	-0.130536	1.0947	down	FAD104|PRO4979|YVTM2421	GO:0016021|GO:0044822	protein-coding	fibronectin type III domain containing 3B	chr3	172039628	172401665
TAPBP	ENSG00000231925	6892	0	0	-1.09424	-0.129928	1.09424	down	NGS17|TAPA|TPN|TPSN	GO:0000139|GO:0002474|GO:0005515|GO:0005783|GO:0005789|GO:0006461|GO:0006890|GO:0006955|GO:0010468|GO:0015433|GO:0016021|GO:0019885|GO:0042288|GO:0042605|GO:0042824|GO:0042825|GO:0046978|GO:0046979|GO:0050823|GO:0051082|GO:0055085|GO:0061635|GO:0071556	protein-coding	TAP binding protein	chr6	33299694	33314387
ITGA3	ENSG00000005884	3675	0	0	-1.09363	-0.129126	1.09363	down	CD49C|FRP-2|GAP-B3|GAPB3|ILNEB|MSK18|VCA-2|VL3A|VLA3a	GO:0001764|GO:0001948|GO:0001968|GO:0002020|GO:0005178|GO:0005515|GO:0005518|GO:0005886|GO:0005925|GO:0007160|GO:0007229|GO:0007507|GO:0007613|GO:0008305|GO:0009897|GO:0009986|GO:0010628|GO:0010634|GO:0010811|GO:0010976|GO:0016323|GO:0017015|GO:0019904|GO:0030111|GO:0030198|GO:0030324|GO:0030426|GO:0030510|GO:0031345|GO:0031527|GO:0034667|GO:0034698|GO:0035024|GO:0035640|GO:0042493|GO:0043235|GO:…	protein-coding	integrin subunit alpha 3	chr17	50055968	50090481
RBM6	ENSG00000004534	10180	0	0	-1.09292	-0.128189	1.09292	down	3G2|DEF-3|DEF3|HLC-11|NY-LU-12|g16	GO:0000166|GO:0003677|GO:0003723|GO:0005515|GO:0005634|GO:0006396|GO:0044822	protein-coding	RNA binding motif protein 6	chr3	49940007	50100045
ACADVL	ENSG00000072778	37	0	0	-1.09262	-0.127797	1.09262	down	ACAD6|LCACD|VLCAD	GO:0000062|GO:0001659|GO:0003995|GO:0004466|GO:0005634|GO:0005730|GO:0005737|GO:0005739|GO:0005743|GO:0005759|GO:0006635|GO:0009055|GO:0009409|GO:0015980|GO:0017099|GO:0030855|GO:0033539|GO:0036498|GO:0042645|GO:0042760|GO:0045717|GO:0046322|GO:0050660|GO:0052890|GO:0055088|GO:0090181	protein-coding	acyl-CoA dehydrogenase, very long chain	chr17	7217125	7225273
NKTR	ENSG00000114857	4820	0	0	-1.09229	-0.127352	1.09229	down	p104	GO:0000413|GO:0003755|GO:0006457|GO:0016018|GO:0016020	protein-coding	natural killer cell triggering receptor	chr3	42600614	42648741
LOC100129434		100129434	0	0	-1.092	-0.126975	1.092	down			ncRNA	uncharacterized LOC100129434	chr2	56173534	56185770
WEE1	ENSG00000166483	7465	0	0	-1.0918	-0.126715	1.0918	down	WEE1A|WEE1hu	GO:0000086|GO:0000226|GO:0000287|GO:0004713|GO:0004715|GO:0005515|GO:0005524|GO:0005634|GO:0005654|GO:0005730|GO:0005737|GO:0007067|GO:0016301|GO:0018108|GO:0030010|GO:0048812|GO:0051301|GO:0051726	protein-coding	WEE1 G2 checkpoint kinase	chr11	9573681	9593457
NEDD4	ENSG00000069869	4734	0	0	-1.09136	-0.126123	1.09136	down	NEDD4-1|RPF1	GO:0000151|GO:0000785|GO:0002250|GO:0003151|GO:0003197|GO:0005515|GO:0005634|GO:0005737|GO:0005794|GO:0005829|GO:0005886|GO:0005938|GO:0006513|GO:0006622|GO:0007041|GO:0007528|GO:0010766|GO:0010768|GO:0014068|GO:0016241|GO:0016327|GO:0016567|GO:0019089|GO:0019871|GO:0019904|GO:0030948|GO:0031175|GO:0031623|GO:0031698|GO:0032801|GO:0034644|GO:0034765|GO:0035255|GO:0042110|GO:0042391|GO:0042787|GO:…	protein-coding	neural precursor cell expressed, developmentally down-regulated 4, E3 ubiquitin protein ligase	chr15	55826922	55993746
DOCK5	ENSG00000147459	80005	0	0	-1.09133	-0.126087	1.09133	down		GO:0005085|GO:0005515|GO:0005737|GO:0005886|GO:0007264|GO:0010634|GO:0043547|GO:1900026|GO:1904694|GO:1904754	protein-coding	dedicator of cytokinesis 5	chr8	25184723	25418082
MYH9	ENSG00000100345	4627	0	0	-1.09036	-0.124799	1.09036	down	BDPLT6|DFNA17|EPSTS|FTNS|MHA|NMHC-II-A|NMMHC-IIA|NMMHCA	GO:0000146|GO:0000212|GO:0000910|GO:0001525|GO:0001701|GO:0001725|GO:0001726|GO:0001768|GO:0001772|GO:0001931|GO:0003774|GO:0003779|GO:0005515|GO:0005516|GO:0005524|GO:0005634|GO:0005737|GO:0005819|GO:0005826|GO:0005829|GO:0005886|GO:0005903|GO:0005913|GO:0005925|GO:0006509|GO:0006911|GO:0007229|GO:0007520|GO:0008180|GO:0008305|GO:0008360|GO:0015031|GO:0015629|GO:0016020|GO:0016460|GO:0016887|GO:…	protein-coding	myosin heavy chain 9	chr22	36281281	36388018
HORMAD2-AS1		101929664	0	0	-1.09035	-0.124794	1.09035	down	MTMR3-AS1		ncRNA	HORMAD2 antisense RNA 1	chr22	29978950	30080480
VCL	ENSG00000035403	7414	0	0	-1.08998	-0.124301	1.08998	down	CMD1W|CMH15|HEL114|MV|MVCL	GO:0002009|GO:0002102|GO:0002162|GO:0002576|GO:0003779|GO:0005198|GO:0005515|GO:0005576|GO:0005829|GO:0005856|GO:0005886|GO:0005911|GO:0005912|GO:0005913|GO:0005916|GO:0005925|GO:0006928|GO:0006936|GO:0007155|GO:0007160|GO:0008013|GO:0030032|GO:0030055|GO:0030336|GO:0031625|GO:0034333|GO:0034394|GO:0043034|GO:0043234|GO:0043297|GO:0045294|GO:0045296|GO:0048675|GO:0070062|GO:0070527|GO:0090136|GO:…	protein-coding	vinculin	chr10	73995193	74121363
NUTM2B-AS1	ENSG00000225484	101060691	0	0	-1.08993	-0.124231	1.08993	down			ncRNA	NUTM2B antisense RNA 1	chr10	79663088	79826594
DCP2	ENSG00000172795	167227	0	0	-1.08965	-0.123861	1.08965	down	NUDT20	GO:0000184|GO:0000290|GO:0000932|GO:0003723|GO:0005515|GO:0005654|GO:0005829|GO:0006402|GO:0016442|GO:0016896|GO:0030054|GO:0030145|GO:0043231|GO:0043488|GO:0043928|GO:0050072|GO:0071044|GO:0090503	protein-coding	decapping mRNA 2	chr5	112976702	113020970
KNTC1	ENSG00000184445	9735	0	0	-1.08928	-0.123378	1.08928	down	ROD	GO:0000777|GO:0000922|GO:0005515|GO:0005634|GO:0005737|GO:0005828|GO:0005829|GO:0005886|GO:0006461|GO:0007062|GO:0007067|GO:0007093|GO:0007096|GO:0015629|GO:0051301|GO:1990423	protein-coding	kinetochore associated 1	chr12	122527246	122626396
RN7SL5P		6031	0	0	-1.08885	-0.122802	1.08885	down	7LEM1|RN7SL249P|RN7SLP2		pseudo	RNA, 7SL, cytoplasmic 5, pseudogene	chr9	9442060	9442380
PAWR	ENSG00000177425	5074	0	0	-1.08765	-0.121211	1.08765	down	PAR4|Par-4	GO:0000122|GO:0000790|GO:0003714|GO:0003779|GO:0005515|GO:0005634|GO:0005737|GO:0005884|GO:0005886|GO:0006351|GO:0006915|GO:0010628|GO:0015629|GO:0019899|GO:0030889|GO:0042094|GO:0042130|GO:0042986|GO:0043065|GO:0043522|GO:0048147|GO:0050860|GO:0051017|GO:0097190|GO:1901300|GO:2000774	protein-coding	pro-apoptotic WT1 regulator	chr12	79574979	79691097
FAM228B	ENSG00000219626	375190	0	0	-1.08696	-0.120294	1.08696	down		GO:0048741	protein-coding	family with sequence similarity 228 member B	chr2	24076526	24190436
GAPDH	ENSG00000111640	2597	0	0	-1.08676	-0.120036	1.08676	down	G3PD|GAPD|HEL-S-162eP	GO:0000226|GO:0004365|GO:0005515|GO:0005634|GO:0005737|GO:0005811|GO:0005829|GO:0005886|GO:0006094|GO:0008017|GO:0015630|GO:0016020|GO:0016241|GO:0017148|GO:0030529|GO:0031012|GO:0031965|GO:0031982|GO:0035605|GO:0035606|GO:0042802|GO:0043231|GO:0048471|GO:0050661|GO:0050821|GO:0051287|GO:0051402|GO:0061621|GO:0070062|GO:0071346|GO:0097452	protein-coding	glyceraldehyde-3-phosphate dehydrogenase	chr12	6533927	6538374
TTC3	ENSG00000182670	7267	0	0	-1.0867	-0.11995	1.0867	down	DCRR1|RNF105|TPRDIII	GO:0004842|GO:0005515|GO:0005634|GO:0005730|GO:0005737|GO:0006511|GO:0008270|GO:0016874|GO:0070936	protein-coding	tetratricopeptide repeat domain 3	chr21	37073226	37203112
LGALS3BP	ENSG00000108679	3959	0	0	-1.0864	-0.119556	1.0864	down	90K|BTBD17B|CyCAP|M2BP|MAC-2-BP|TANGO10B|gp90	GO:0002576|GO:0005044|GO:0005576|GO:0005578|GO:0005615|GO:0006898|GO:0006968|GO:0007155|GO:0007165|GO:0016020|GO:0031012|GO:0031089|GO:0070062|GO:0072562	protein-coding	galectin 3 binding protein	chr17	78971238	78980109
MCM8	ENSG00000125885	84515	0	0	-1.08591	-0.118905	1.08591	down	C20orf154|POF10|dJ967N21.5	GO:0000082|GO:0000724|GO:0003677|GO:0004386|GO:0005515|GO:0005524|GO:0005634|GO:0005654|GO:0006260|GO:0006974|GO:0007292|GO:0048232|GO:0097362	protein-coding	minichromosome maintenance 8 homologous recombination repair factor	chr20	5950652	6000941
AGO2	ENSG00000123908	27161	0	0	-1.08575	-0.118692	1.08575	down	EIF2C2|Q10	GO:0000340|GO:0000932|GO:0000993|GO:0001047|GO:0003725|GO:0003727|GO:0003729|GO:0003743|GO:0004521|GO:0005515|GO:0005634|GO:0005654|GO:0005737|GO:0005829|GO:0005844|GO:0005845|GO:0006351|GO:0006412|GO:0006413|GO:0007223|GO:0008022|GO:0009791|GO:0010501|GO:0010586|GO:0016020|GO:0016442|GO:0016443|GO:0030425|GO:0030529|GO:0031047|GO:0031054|GO:0035068|GO:0035087|GO:0035194|GO:0035196|GO:0035197|GO:…	protein-coding	argonaute 2, RISC catalytic component	chr8	140520156	140635619
TMEM123	ENSG00000152558	114908	0	0	-1.08495	-0.117631	1.08495	down	KCT3|PORIMIN|PORMIN	GO:0004872|GO:0005515|GO:0009897|GO:0016021|GO:0070267	protein-coding	transmembrane protein 123	chr11	102396332	102470384
ESYT2	ENSG00000117868	57488	0	0	-1.08487	-0.117517	1.08487	down	CHR2SYT|E-Syt2|FAM62B	GO:0005509|GO:0005515|GO:0005544|GO:0005887|GO:0005913|GO:0006869|GO:0006897|GO:0008429|GO:0016020|GO:0031210|GO:0031227|GO:0031234|GO:0035091|GO:0042802|GO:0044232|GO:0098609|GO:0098641	protein-coding	extended synaptotagmin 2	chr7	158730995	158830253
RPAP2	ENSG00000122484	79871	0	0	-1.08438	-0.116872	1.08438	down	C1orf82|Rtr1	GO:0004722|GO:0005634|GO:0005654|GO:0005730|GO:0005737|GO:0008420|GO:0009301|GO:0016591|GO:0042795|GO:0046872|GO:0070940	protein-coding	RNA polymerase II associated protein 2	chr1	92298965	92402056
VGLL3	ENSG00000206538	389136	0	0	-1.08414	-0.116545	1.08414	down	VGL-3|VGL3	GO:0003705|GO:0005634|GO:0006351|GO:0006357	protein-coding	vestigial like family member 3	chr3	86937969	86991119
SRRM2	ENSG00000167978	23524	0	0	-1.08407	-0.116454	1.08407	down	300-KD|CWF21|Cwc21|HSPC075|SRL300|SRm300	GO:0000398|GO:0005654|GO:0015030|GO:0016607|GO:0044822|GO:0047485|GO:0070742|GO:0071013	protein-coding	serine/arginine repetitive matrix 2	chr16	2752329	2772538
BRWD1	ENSG00000185658	54014	0	0	-1.08343	-0.115606	1.08343	down	C21orf107|DCAF19|N143|WDR9	GO:0003674|GO:0005634|GO:0005730|GO:0005737|GO:0006351|GO:0006357|GO:0007010|GO:0008360	protein-coding	bromodomain and WD repeat domain containing 1	chr21	39184176	39321559
ARHGAP5	ENSG00000100852	394	0	0	-1.08248	-0.114335	1.08248	down	GFI2|RhoGAP5|p190-B|p190BRhoGAP	GO:0003924|GO:0005096|GO:0005515|GO:0005525|GO:0005737|GO:0005783|GO:0005829|GO:0007155|GO:0007266|GO:0016020|GO:0030879|GO:0042169|GO:0043547|GO:0051056	protein-coding	Rho GTPase activating protein 5	chr14	32076114	32159728
PNISR	ENSG00000132424	25957	0	0	-1.07994	-0.110953	1.07994	down	C6orf111|HSPC306|SFRS18|SRrp130|bA98I9.2	GO:0005654|GO:0005737|GO:0016607|GO:0044822	protein-coding	PNN interacting serine and arginine rich protein	chr6	99398051	99425331
ZNF462	ENSG00000148143	58499	0	0	-1.07948	-0.110331	1.07948	down	Zfp462	GO:0003677|GO:0005634|GO:0006325|GO:0006351|GO:0043392|GO:0045944|GO:0046872	protein-coding	zinc finger protein 462	chr9	106863097	107013634
AFAP1	ENSG00000196526	60312	0	0	-1.07936	-0.110179	1.07936	down	AFAP|AFAP-110|AFAP110	GO:0003779|GO:0005737|GO:0005856|GO:0005925|GO:0009966|GO:0051493	protein-coding	actin filament associated protein 1	chr4	7758714	7939926
CRIM1	ENSG00000150938	51232	0	0	-1.07767	-0.107917	1.07767	down	CRIM-1|S52	GO:0001558|GO:0004867|GO:0005010|GO:0005520|GO:0005886|GO:0007399|GO:0010951|GO:0016021|GO:0030165|GO:0048009|GO:0070062	protein-coding	cysteine rich transmembrane BMP regulator 1	chr2	36355926	36551135
RBM33	ENSG00000184863	155435	0	0	-1.07743	-0.107591	1.07743	down	PRR8	GO:0000166|GO:0044822	protein-coding	RNA binding motif protein 33	chr7	155644451	155781485
UGDH-AS1	ENSG00000249348	100885776	0	0	-1.07735	-0.107481	1.07735	down			ncRNA	UGDH antisense RNA 1	chr4	39528019	39594707
OGT	ENSG00000147162	8473	0	0	-1.07506	-0.10442	1.07506	down	HINCUT-1|HRNT1|O-GLCNAC	GO:0000123|GO:0005515|GO:0005547|GO:0005634|GO:0005654|GO:0005739|GO:0005829|GO:0005886|GO:0006110|GO:0006493|GO:0006915|GO:0007165|GO:0007584|GO:0008047|GO:0008375|GO:0016262|GO:0030854|GO:0031397|GO:0032868|GO:0032922|GO:0035020|GO:0043085|GO:0043981|GO:0043982|GO:0043984|GO:0043995|GO:0043996|GO:0045862|GO:0045944|GO:0046626|GO:0046972|GO:0048015|GO:0051571|GO:0061087|GO:0070688|GO:0071300|GO:…	protein-coding	O-linked N-acetylglucosamine (GlcNAc) transferase	chrX	71533083	71575897
C1RL	ENSG00000139178	51279	0	0	-1.07488	-0.10418	1.07488	down	C1RL1|C1RLP|C1r-LP|CLSPa	GO:0004252|GO:0005615|GO:0006508|GO:0006958|GO:0045087|GO:0070062	protein-coding	complement C1r subcomponent like	chr12	7089587	7109273
FOSB	ENSG00000125740	2354	0	0	-1.07485	-0.104133	1.07485	down	AP-1|G0S3|GOS3|GOSB	GO:0000122|GO:0000978|GO:0000982|GO:0001077|GO:0003677|GO:0005634|GO:0006366|GO:0007565|GO:0008134|GO:0009612|GO:0032570|GO:0032870|GO:0042493|GO:0043278|GO:0045944|GO:0051412|GO:0051591|GO:0071277	protein-coding	FosB proto-oncogene, AP-1 transcription factor subunit	chr19	45467995	45475179
P4HB	ENSG00000185624	5034	0	0	-1.07458	-0.103774	1.07458	down	CLCRP1|DSI|ERBA2L|GIT|P4Hbeta|PDI|PDIA1|PHDB|PO4DB|PO4HB|PROHB	GO:0000302|GO:0003756|GO:0004656|GO:0005178|GO:0005515|GO:0005576|GO:0005783|GO:0005788|GO:0005793|GO:0005925|GO:0009897|GO:0016222|GO:0018401|GO:0019899|GO:0031012|GO:0034663|GO:0034976|GO:0042158|GO:0042470|GO:0044822|GO:0045454|GO:0046598|GO:0046982|GO:0070062|GO:0071456|GO:1902175	protein-coding	prolyl 4-hydroxylase subunit beta	chr17	81843159	81860694
PKM	ENSG00000067225	5315	0	0	-1.0735	-0.102316	1.0735	down	CTHBP|HEL-S-30|OIP3|PK3|PKM2|TCB|THBP1	GO:0000287|GO:0001666|GO:0001889|GO:0004743|GO:0005515|GO:0005524|GO:0005634|GO:0005737|GO:0005739|GO:0005829|GO:0005886|GO:0005913|GO:0005929|GO:0006754|GO:0007584|GO:0009629|GO:0012501|GO:0014870|GO:0016301|GO:0023026|GO:0030955|GO:0031012|GO:0031100|GO:0031982|GO:0032869|GO:0042866|GO:0043209|GO:0043403|GO:0043531|GO:0044822|GO:0061621|GO:0070062|GO:0098609|GO:0098641|GO:1903561	protein-coding	pyruvate kinase, muscle	chr15	72199029	72231822
SULT1B1	ENSG00000173597	27284	0	0	-1.07222	-0.100605	1.07222	down	ST1B1|ST1B2|SULT1B2	GO:0004062|GO:0005515|GO:0005829|GO:0006576|GO:0006805|GO:0008146|GO:0008202|GO:0009812|GO:0018958|GO:0030855|GO:0042403|GO:0050427|GO:0051923	protein-coding	sulfotransferase family 1B member 1	chr4	69721162	69787961
MIPOL1	ENSG00000151338	145282	0	0	-1.07187	-0.100131	1.07187	down	CCDC193	GO:0005515|GO:0005634|GO:0042802	protein-coding	mirror-image polydactyly 1	chr14	37197913	37579125
FAT1	ENSG00000083857	2195	0	0	-1.07159	-0.0997512	1.07159	down	CDHF7|CDHR8|FAT|ME5|hFat1	GO:0005509|GO:0005515|GO:0005634|GO:0005886|GO:0005887|GO:0005911|GO:0005925|GO:0007015|GO:0007155|GO:0007156|GO:0007163|GO:0007267|GO:0009653|GO:0016337|GO:0016477|GO:0030027|GO:0030175|GO:0048471|GO:0070062	protein-coding	FAT atypical cadherin 1	chr4	186587783	186726722
TMEM45A	ENSG00000181458	55076	0	0	-1.0712	-0.0992324	1.0712	down	DERP7|DNAPTP4	GO:0016021	protein-coding	transmembrane protein 45A	chr3	100492619	100577444
UBR4	ENSG00000127481	23352	0	0	-1.07067	-0.0985082	1.07067	down	RBAF600|ZUBR1|p600	GO:0004842|GO:0005515|GO:0005516|GO:0005654|GO:0005737|GO:0005813|GO:0008270|GO:0016020|GO:0016021|GO:0016032|GO:0016874|GO:0042787	protein-coding	ubiquitin protein ligase E3 component n-recognin 4	chr1	19072110	19210276
SREK1	ENSG00000153914	140890	0	0	-1.07045	-0.0982186	1.07045	down	SFRS12|SRrp508|SRrp86	GO:0000166|GO:0000381|GO:0005515|GO:0005654|GO:0005681|GO:0006397|GO:0008380|GO:0044822	protein-coding	splicing regulatory glutamic acid and lysine rich protein 1	chr5	66139971	66183615
ATM	ENSG00000149311	472	0	0	-1.07044	-0.0982059	1.07044	down	AT1|ATA|ATC|ATD|ATDC|ATE|TEL1|TELO1	GO:0000724|GO:0000729|GO:0000731|GO:0000732|GO:0000781|GO:0000784|GO:0001541|GO:0001666|GO:0001756|GO:0002331|GO:0002377|GO:0003677|GO:0004674|GO:0004677|GO:0005515|GO:0005524|GO:0005634|GO:0005654|GO:0005819|GO:0006260|GO:0006281|GO:0006303|GO:0006468|GO:0006974|GO:0006975|GO:0006977|GO:0007004|GO:0007050|GO:0007094|GO:0007131|GO:0007140|GO:0007143|GO:0007165|GO:0007420|GO:0007507|GO:0008340|GO:…	protein-coding	ATM serine/threonine kinase	chr11	108222484	108369102
TBC1D8B	ENSG00000133138	54885	0	0	-1.06995	-0.0975475	1.06995	down	GRAMD8B	GO:0005096|GO:0005509|GO:0005622|GO:0006886|GO:0012505|GO:0017137|GO:0031338|GO:0090630	protein-coding	TBC1 domain family member 8B	chrX	106802680	106876145
ATRX	ENSG00000085224	546	0	0	-1.0699	-0.097476	1.0699	down	ATR2|JMS|MRX52|MRXHF1|RAD54|RAD54L|SFM1|SHS|XH2|XNP|ZNF-HX	GO:0000212|GO:0000780|GO:0000784|GO:0003677|GO:0003678|GO:0003682|GO:0004386|GO:0005515|GO:0005524|GO:0005634|GO:0005720|GO:0005721|GO:0006281|GO:0006306|GO:0006310|GO:0006334|GO:0006336|GO:0006338|GO:0006351|GO:0006355|GO:0007283|GO:0010571|GO:0015616|GO:0016569|GO:0016605|GO:0030330|GO:0030900|GO:0031297|GO:0031618|GO:0031933|GO:0032206|GO:0032508|GO:0035064|GO:0035128|GO:0035264|GO:0042393|GO:…	protein-coding	ATRX, chromatin remodeler	chrX	77504878	77786269
LINC00506	ENSG00000281392	100846978	0	0	-1.06966	-0.0971511	1.06966	down			ncRNA	long intergenic non-protein coding RNA 506	chr3	87089129	87157069
MPRIP	ENSG00000133030	23164	0	0	-1.06933	-0.0967038	1.06933	down	M-RIP|MRIP|RHOIP3|RIP3|p116Rip	GO:0003779|GO:0005515|GO:0005737|GO:0005913|GO:0005925|GO:0015629|GO:0098609|GO:0098641	protein-coding	myosin phosphatase Rho interacting protein	chr17	17042545	17217679
GABRE	ENSG00000102287	2564	0	0	-1.06916	-0.0964769	1.06916	down		GO:0004890|GO:0007165|GO:0022851|GO:0030054|GO:0034707|GO:0045211|GO:1902476|GO:1902711|GO:2001226	protein-coding	gamma-aminobutyric acid type A receptor epsilon subunit	chrX	151953124	151974680
MECP2	ENSG00000169057	4204	0	0	-1.06901	-0.0962766	1.06901	down	AUTSX3|MRX16|MRX79|MRXS13|MRXSL|PPMX|RS|RTS|RTT	GO:0000122|GO:0000792|GO:0001078|GO:0001662|GO:0001666|GO:0001964|GO:0001976|GO:0002087|GO:0003677|GO:0003682|GO:0003714|GO:0003729|GO:0005515|GO:0005615|GO:0005634|GO:0005739|GO:0005829|GO:0006020|GO:0006122|GO:0006342|GO:0006349|GO:0006351|GO:0006541|GO:0006576|GO:0007416|GO:0007585|GO:0007616|GO:0007626|GO:0008104|GO:0008134|GO:0008211|GO:0008284|GO:0008327|GO:0008344|GO:0008542|GO:0009314|GO:…	protein-coding	methyl-CpG binding protein 2	chrX	154021573	154137103
ZCCHC11	ENSG00000134744	23318	0	0	-1.069	-0.0962658	1.069	down	PAPD3|TUT4	GO:0005515|GO:0005615|GO:0005730|GO:0005737|GO:0008270|GO:0010586|GO:0010587|GO:0019827|GO:0031054|GO:0031123|GO:0044822|GO:0050265|GO:0070062|GO:0071044	protein-coding	zinc finger CCHC-type containing 11	chr1	52408282	52553487
MALAT1		378938	0	0	-1.06716	-0.0937754	1.06716	down	HCN|LINC00047|NCRNA00047|NEAT2|PRO2853		ncRNA	metastasis associated lung adenocarcinoma transcript 1 (non-protein coding)	chr11	65497762	65506469
SOD2	ENSG00000112096	6648	0	0	-1.0662	-0.09248	1.0662	down	IPO-B|IPOB|MNSOD|MVCD6|Mn-SOD	GO:0000302|GO:0000303|GO:0001315|GO:0001836|GO:0003069|GO:0004784|GO:0005739|GO:0005759|GO:0006357|GO:0006801|GO:0008217|GO:0008285|GO:0019430|GO:0030145|GO:0032364|GO:0042802|GO:0043524|GO:0051289|GO:0055114|GO:0070062|GO:1902176	protein-coding	superoxide dismutase 2, mitochondrial	chr6	159669057	159762529
CCNL2	ENSG00000221978	81669	0	0	-1.06517	-0.0910813	1.06517	down	ANIA-6B|CCNM|CCNS|HCLA-ISO|HLA-ISO|PCEE|SB138	GO:0000307|GO:0005515|GO:0005634|GO:0005654|GO:0006351|GO:0016538|GO:0016607|GO:0019901|GO:0043231|GO:0045737|GO:0045944|GO:1901409	protein-coding	cyclin L2	chr1	1385711	1399328
PDE4D	ENSG00000113448	5144	0	0	-1.06477	-0.0905355	1.06477	down	ACRDYS2|DPDE3|HSPDE4D|PDE43|PDE4DN2|STRK1	GO:0002027|GO:0004114|GO:0004115|GO:0005515|GO:0005813|GO:0005829|GO:0005891|GO:0006198|GO:0006939|GO:0007568|GO:0008144|GO:0010469|GO:0010880|GO:0016324|GO:0019899|GO:0019933|GO:0030552|GO:0030593|GO:0030814|GO:0031698|GO:0032729|GO:0032743|GO:0032754|GO:0033137|GO:0034704|GO:0035264|GO:0044325|GO:0045822|GO:0046872|GO:0050852|GO:0051117|GO:0060314|GO:0061028|GO:0071222|GO:0071872|GO:0071875|GO:…	protein-coding	phosphodiesterase 4D	chr5	58969038	60522120
IPO9	ENSG00000198700	55705	0	0	-1.0645	-0.0901769	1.0645	down	Imp9	GO:0005515|GO:0005635|GO:0005737|GO:0005829|GO:0006606|GO:0008536|GO:0008565|GO:0016020|GO:0042393|GO:0042991	protein-coding	importin 9	chr1	201829141	201884294
KMT2C	ENSG00000055609	58508	0	0	-1.06425	-0.089832	1.06425	down	HALR|MLL3	GO:0003677|GO:0005515|GO:0005634|GO:0005654|GO:0006351|GO:0006355|GO:0008270|GO:0016746|GO:0018024|GO:0035097|GO:0042800|GO:0044666|GO:0044822|GO:0051568	protein-coding	lysine methyltransferase 2C	chr7	152134922	152436005
TNFRSF10B	ENSG00000120889	8795	0	0	-1.06419	-0.0897557	1.06419	down	CD262|DR5|KILLER|KILLER/DR5|TRAIL-R2|TRAILR2|TRICK2|TRICK2A|TRICK2B|TRICKB|ZTNFR9	GO:0004872|GO:0005031|GO:0005515|GO:0005622|GO:0005886|GO:0005887|GO:0006915|GO:0006919|GO:0006954|GO:0006955|GO:0007166|GO:0007250|GO:0007275|GO:0008625|GO:0009986|GO:0016021|GO:0032496|GO:0033209|GO:0034976|GO:0042127|GO:0042981|GO:0043123|GO:0045569|GO:0070059|GO:0071260|GO:0097296|GO:1902041|GO:1902042	protein-coding	TNF receptor superfamily member 10b	chr8	23020133	23069179
C4orf32	ENSG00000174749	132720	0	0	-1.06396	-0.0894375	1.06396	down		GO:0016021	protein-coding	chromosome 4 open reading frame 32	chr4	112145397	112195256
TRIO	ENSG00000038382	7204	0	0	-1.06369	-0.0890792	1.06369	down	ARHGEF23|MEBAS|MRD44|tgat	GO:0004674|GO:0005085|GO:0005089|GO:0005515|GO:0005524|GO:0005829|GO:0006468|GO:0007185|GO:0019899|GO:0035023|GO:0043065|GO:0043547|GO:0051056	protein-coding	trio Rho guanine nucleotide exchange factor	chr5	14143702	14532128
PPP1R12B	ENSG00000077157	4660	0	0	-1.06368	-0.0890636	1.06368	down	MYPT2|PP1bp55	GO:0000086|GO:0005515|GO:0005654|GO:0005829|GO:0005886|GO:0006937|GO:0007165|GO:0008047|GO:0015629|GO:0019208|GO:0019901|GO:0030018|GO:0031672|GO:0043085	protein-coding	protein phosphatase 1 regulatory subunit 12B	chr1	202348699	202592706
VPS13A	ENSG00000197969	23230	0	0	-1.06245	-0.0873976	1.06245	down	CHAC|CHOREIN	GO:0005515|GO:0005622|GO:0005829|GO:0006623|GO:0006895|GO:0006914|GO:0007399|GO:0007626|GO:0008104|GO:0019898|GO:0031045|GO:0035176|GO:0045053	protein-coding	vacuolar protein sorting 13 homolog A	chr9	77177353	77421541
NSD2	ENSG00000109685	7468	0	0	-1.06134	-0.0858847	1.06134	down	KMT3F|KMT3G|MMSET|REIIBP|TRX5|WHS|WHSC1	GO:0000122|GO:0003149|GO:0003289|GO:0003290|GO:0003682|GO:0005515|GO:0005634|GO:0005654|GO:0005694|GO:0005737|GO:0006303|GO:0006351|GO:0008270|GO:0009653|GO:0010452|GO:0018024|GO:0034770|GO:0042799|GO:0043565|GO:0048298|GO:0060348|GO:0070201|GO:2001032	protein-coding	nuclear receptor binding SET domain protein 2	chr4	1871424	1982207
LOC105369942		105369942	0	0	-1.05825	-0.0816857	1.05825	down			ncRNA	uncharacterized LOC105369942	chr12	102197585	102463491
IGF1R	ENSG00000140443	3480	0	0	-1.05755	-0.0807269	1.05755	down	CD221|IGFIR|IGFR|JTK13	GO:0004713|GO:0005010|GO:0005158|GO:0005515|GO:0005520|GO:0005524|GO:0005886|GO:0005887|GO:0006955|GO:0007165|GO:0008284|GO:0008286|GO:0014065|GO:0016020|GO:0030335|GO:0031994|GO:0035867|GO:0038083|GO:0042802|GO:0043066|GO:0043231|GO:0043235|GO:0043548|GO:0043559|GO:0043560|GO:0045740|GO:0046328|GO:0046777|GO:0048009|GO:0048015|GO:0051262|GO:0051389	protein-coding	insulin like growth factor 1 receptor	chr15	98648971	98964530
ISG15	ENSG00000187608	9636	0	0	-1.05695	-0.0799046	1.05695	down	G1P2|IFI15|IMD38|IP17|UCRP|hUCRP	GO:0005515|GO:0005576|GO:0005654|GO:0005829|GO:0019941|GO:0019985|GO:0030501|GO:0031386|GO:0031397|GO:0032020|GO:0032480|GO:0032649|GO:0034340|GO:0042742|GO:0045071|GO:0045648|GO:0051607|GO:0060337	protein-coding	ISG15 ubiquitin-like modifier	chr1	1001138	1014541
ENO1	ENSG00000074800	2023	0	0	-1.05584	-0.0783933	1.05584	down	ENO1L1|HEL-S-17|MPB1|NNE|PPH	GO:0000015|GO:0000287|GO:0003677|GO:0004634|GO:0005515|GO:0005615|GO:0005634|GO:0005737|GO:0005829|GO:0005886|GO:0005913|GO:0006094|GO:0006351|GO:0009615|GO:0016020|GO:0030308|GO:0031430|GO:0044822|GO:0045892|GO:0051020|GO:0061621|GO:0070062|GO:0098609|GO:0098641	protein-coding	enolase 1	chr1	8861002	8879249
REL	ENSG00000162924	5966	0	0	-1.05241	-0.0737035	1.05241	down	C-Rel	GO:0000122|GO:0000980|GO:0001205|GO:0003682|GO:0003700|GO:0005515|GO:0005634|GO:0005654|GO:0005667|GO:0005829|GO:0006366|GO:0006954|GO:0007249|GO:0010629|GO:0032688|GO:0033256|GO:0034097|GO:0038061|GO:0043123|GO:0045087|GO:0045944|GO:1901215	protein-coding	REL proto-oncogene, NF-kB subunit	chr2	60881521	60931610
FLNA	ENSG00000196924	2316	0	0	-1.05236	-0.0736284	1.05236	down	ABP-280|ABPX|CSBS|CVD1|FLN|FLN-A|FLN1|FMD|MNS|NHBP|OPD|OPD1|OPD2|XLVD|XMVD	GO:0001664|GO:0001948|GO:0002576|GO:0004871|GO:0005515|GO:0005576|GO:0005634|GO:0005730|GO:0005737|GO:0005829|GO:0005886|GO:0005911|GO:0005913|GO:0005925|GO:0007195|GO:0008134|GO:0015459|GO:0015629|GO:0016020|GO:0016479|GO:0017048|GO:0017160|GO:0019900|GO:0021943|GO:0021987|GO:0030018|GO:0030168|GO:0030334|GO:0030863|GO:0031012|GO:0031267|GO:0031523|GO:0031532|GO:0031852|GO:0031941|GO:0034329|GO:…	protein-coding	filamin A	chrX	154348524	154374638
HERC2	ENSG00000128731	8924	0	0	-1.05187	-0.0729529	1.05187	down	D15F37S1|MRT38|SHEP1|jdf2|p528	GO:0004842|GO:0005085|GO:0005515|GO:0005634|GO:0005654|GO:0005737|GO:0005743|GO:0005814|GO:0006303|GO:0006886|GO:0006974|GO:0007283|GO:0008270|GO:0016020|GO:0016567|GO:0016925|GO:0031625|GO:0032183|GO:0042787|GO:0043547	protein-coding	HECT and RLD domain containing E3 ubiquitin protein ligase 2	chr15	28111040	28322152
TLN1	ENSG00000137076	7094	0	0	-1.05168	-0.0726926	1.05168	down	ILWEQ|TLN	GO:0001726|GO:0002576|GO:0005178|GO:0005200|GO:0005515|GO:0005576|GO:0005737|GO:0005815|GO:0005829|GO:0005886|GO:0005911|GO:0005913|GO:0005925|GO:0006928|GO:0006936|GO:0007016|GO:0007043|GO:0007044|GO:0009986|GO:0016032|GO:0017166|GO:0030274|GO:0030866|GO:0032587|GO:0036498|GO:0051015|GO:0070062|GO:0070527|GO:0098641	protein-coding	talin 1	chr9	35696948	35732395
BTN3A2	ENSG00000186470	11118	0	0	-1.05118	-0.0720154	1.05118	down	BT3.2|BTF4|BTN3.2|CD277	GO:0002456|GO:0005886|GO:0016020|GO:0016021|GO:0072643	protein-coding	butyrophilin subfamily 3 member A2	chr6	26365159	26378320
SETD5	ENSG00000168137	55209	0	0	-1.05049	-0.0710675	1.05049	down			protein-coding	SET domain containing 5	chr3	9397615	9479240
ITGA1	ENSG00000213949	3672	0	0	-1.04888	-0.0688543	1.04888	down	CD49a|VLA1	GO:0000187|GO:0001669|GO:0005102|GO:0005515|GO:0005518|GO:0005886|GO:0005925|GO:0006936|GO:0007160|GO:0007229|GO:0008285|GO:0008305|GO:0009897|GO:0009986|GO:0016020|GO:0019903|GO:0030198|GO:0030593|GO:0032516|GO:0034665|GO:0042059|GO:0042311|GO:0043005|GO:0043204|GO:0043525|GO:0045121|GO:0045123|GO:0045178|GO:0046872|GO:0048812|GO:0070062|GO:0098639	protein-coding	integrin subunit alpha 1	chr5	52787896	52959210
PEAK1	ENSG00000173517	79834	0	0	-1.04817	-0.0678775	1.04817	down	SGK269	GO:0004715|GO:0005515|GO:0005524|GO:0005654|GO:0005737|GO:0005886|GO:0005925|GO:0015629|GO:0016477|GO:0018108|GO:0034446|GO:0046777	protein-coding	pseudopodium enriched atypical kinase 1	chr15	77100656	77420144
KIAA1328	ENSG00000150477	57536	0	0	-1.04766	-0.0671752	1.04766	down		GO:0005515	protein-coding	KIAA1328	chr18	36829106	37232172
PTK2	ENSG00000169398	5747	0	0	-1.04689	-0.0661125	1.04689	down	FADK|FAK|FAK1|FRNK|PPP1R71|p125FAK|pp125FAK	GO:0000165|GO:0000226|GO:0001525|GO:0001570|GO:0001725|GO:0001764|GO:0001890|GO:0001932|GO:0001934|GO:0003007|GO:0003779|GO:0004672|GO:0004713|GO:0004715|GO:0004871|GO:0005088|GO:0005102|GO:0005515|GO:0005524|GO:0005634|GO:0005737|GO:0005815|GO:0005829|GO:0005856|GO:0005886|GO:0005925|GO:0005938|GO:0006921|GO:0007172|GO:0007173|GO:0007179|GO:0007229|GO:0007411|GO:0008284|GO:0008360|GO:0008432|GO:…	protein-coding	protein tyrosine kinase 2	chr8	140657900	141002216
ATF3	ENSG00000162772	467	0	0	-1.04557	-0.0642883	1.04557	down		GO:0000122|GO:0000976|GO:0000977|GO:0000978|GO:0000982|GO:0001078|GO:0001228|GO:0003700|GO:0003714|GO:0005515|GO:0005634|GO:0005654|GO:0005730|GO:0006094|GO:0006366|GO:0008284|GO:0034198|GO:0035914|GO:0036499|GO:0042802|GO:0042803|GO:0044212|GO:0045944|GO:0046982|GO:0061394|GO:0070373|GO:1903984|GO:1990440|GO:1990622	protein-coding	activating transcription factor 3	chr1	212565334	212620777
BLOC1S6	ENSG00000104164	26258	0	0	-1.04434	-0.0625928	1.04434	down	BLOS6|HPS9|PA|PALLID|PLDN	GO:0005515|GO:0005654|GO:0005737|GO:0005768|GO:0005829|GO:0007596|GO:0008089|GO:0016081|GO:0019898|GO:0019905|GO:0030133|GO:0030318|GO:0031083|GO:0031175|GO:0031201|GO:0032402|GO:0032438|GO:0032816|GO:0033299|GO:0035646|GO:0042802|GO:0042803|GO:0048490|GO:0050942|GO:0051015|GO:0061025|GO:0098793|GO:1904115	protein-coding	biogenesis of lysosomal organelles complex 1 subunit 6	chr15	45587123	45615999
RN7SK	ENSG00000202198|ENSG00000283293	125050	0	0	-1.04249	-0.0600351	1.04249	down	7SK		snRNA	RNA, 7SK small nuclear	chr6	52995620	52995950
QKI	ENSG00000112531	9444	0	0	-1.0417	-0.0589393	1.0417	down	Hqk|QK|QK1|QK3|hqkI	GO:0001570|GO:0003729|GO:0005515|GO:0005634|GO:0005737|GO:0006397|GO:0007286|GO:0008380|GO:0010628|GO:0017124|GO:0042552|GO:0042692|GO:0042759|GO:0044822|GO:0051028|GO:0061158	protein-coding	QKI, KH domain containing RNA binding	chr6	163414000	163578596
SYNE2	ENSG00000054654	23224	0	0	-1.04152	-0.0586863	1.04152	down	EDMD5|NUA|NUANCE|Nesp2|Nesprin-2|SYNE-2|TROPH	GO:0003779|GO:0005515|GO:0005634|GO:0005635|GO:0005640|GO:0005654|GO:0005737|GO:0005739|GO:0005925|GO:0006998|GO:0007097|GO:0007163|GO:0010761|GO:0016021|GO:0016235|GO:0016529|GO:0021817|GO:0030018|GO:0030335|GO:0031022|GO:0031258|GO:0031527|GO:0031965|GO:0031981|GO:0033017|GO:0034504|GO:0034993|GO:0045111|GO:0051015|GO:0051642|GO:0070062|GO:0090286|GO:1902017	protein-coding	spectrin repeat containing nuclear envelope protein 2	chr14	63852983	64226433
OAS1	ENSG00000089127	4938	0	0	-1.04124	-0.0583048	1.04124	down	E18/E16|IFI-4|OIAS|OIASI	GO:0001730|GO:0003725|GO:0005515|GO:0005524|GO:0005576|GO:0005634|GO:0005739|GO:0005783|GO:0005829|GO:0006006|GO:0009615|GO:0042593|GO:0045071|GO:0046872|GO:0051607|GO:0060333|GO:0060337	protein-coding	2'-5'-oligoadenylate synthetase 1	chr12	112906777	112933222
HLA-C	ENSG00000204525	3107	0	0	-1.03906	-0.0552737	1.03906	down	D6S204|HLA-JY3|HLAC|HLC-C|MHC|PSORS1	GO:0000139|GO:0002474|GO:0002479|GO:0002480|GO:0003823|GO:0005783|GO:0005794|GO:0005886|GO:0009986|GO:0012507|GO:0016032|GO:0019882|GO:0030670|GO:0031901|GO:0042605|GO:0042612|GO:0050776|GO:0060333|GO:0060337|GO:0071556	protein-coding	major histocompatibility complex, class I, C	chr6	31268749	31272130
H1F0	ENSG00000189060	3005	0	0	-1.03835	-0.0542885	1.03835	down	H10|H1FV	GO:0000786|GO:0000790|GO:0005515|GO:0005634|GO:0005654|GO:0005719|GO:0005794|GO:0006309|GO:0006334|GO:0015629|GO:0031490|GO:0044822	protein-coding	H1 histone family member 0	chr22	37805093	37807436
SPTBN1	ENSG00000115306	6711	0	0	-1.03819	-0.0540641	1.03819	down	ELF|HEL102|SPTB2|betaSpII	GO:0000165|GO:0000281|GO:0003779|GO:0005088|GO:0005200|GO:0005515|GO:0005516|GO:0005543|GO:0005730|GO:0005737|GO:0005829|GO:0005913|GO:0006888|GO:0007009|GO:0007010|GO:0007182|GO:0007184|GO:0007411|GO:0008091|GO:0014069|GO:0014731|GO:0030506|GO:0030673|GO:0031430|GO:0032403|GO:0032437|GO:0043001|GO:0043234|GO:0043547|GO:0044822|GO:0051020|GO:0051693|GO:0070062|GO:0071709|GO:0072661|GO:0098609|GO:…	protein-coding	spectrin beta, non-erythrocytic 1	chr2	54456285	54671445
IFITM1	ENSG00000185885	8519	0	0	-1.03729	-0.0528202	1.03729	down	9-27|CD225|DSPA2a|IFI17|LEU13	GO:0001503|GO:0005057|GO:0005515|GO:0005886|GO:0007166|GO:0008285|GO:0009615|GO:0016020|GO:0016021|GO:0030336|GO:0034341|GO:0035455|GO:0035456|GO:0045071|GO:0045669|GO:0046597|GO:0050776|GO:0051607|GO:0060337	protein-coding	interferon induced transmembrane protein 1	chr11	308408	315272
SPTAN1	ENSG00000197694	6709	0	0	-1.03676	-0.052083	1.03676	down	EIEE5|NEAS|SPTA2	GO:0000165|GO:0003779|GO:0005088|GO:0005200|GO:0005509|GO:0005515|GO:0005516|GO:0005829|GO:0005913|GO:0006888|GO:0007010|GO:0007411|GO:0008091|GO:0015630|GO:0016020|GO:0043231|GO:0043547|GO:0051693|GO:0070062|GO:0098609|GO:0098641|GO:1903561	protein-coding	spectrin alpha, non-erythrocytic 1	chr9	128552558	128633662
C1R	ENSG00000159403	715	0	0	-1.03607	-0.0511208	1.03607	down	EDSPD1	GO:0004252|GO:0005509|GO:0005515|GO:0005576|GO:0006508|GO:0006955|GO:0006956|GO:0006958|GO:0008236|GO:0045087|GO:0070062|GO:0072562	protein-coding	complement C1r	chr12	7080209	7092607
MTRNR2L1	ENSG00000256618	100462977	0	0	-1.03437	-0.0487471	1.03437	down	HN1	GO:0005576|GO:0005737	protein-coding	MT-RNR2-like 1	chr17	22523111	22524663
MICAL3	ENSG00000243156	57553	0	0	-1.03425	-0.0485888	1.03425	down	MICAL-3	GO:0003779|GO:0005634|GO:0005654|GO:0005737|GO:0005856|GO:0005886|GO:0006887|GO:0007010|GO:0008270|GO:0016709|GO:0017137|GO:0030042|GO:0055114|GO:0071949	protein-coding	microtubule associated monooxygenase, calponin and LIM domain containing 3	chr22	17787649	18024559
TRIM22	ENSG00000132274	10346	0	0	-1.0334	-0.0473986	1.0334	down	GPSTAF50|RNF94|STAF50	GO:0003700|GO:0003714|GO:0005515|GO:0005634|GO:0005654|GO:0005737|GO:0005829|GO:0006351|GO:0006355|GO:0006955|GO:0008270|GO:0009615|GO:0010508|GO:0015030|GO:0016567|GO:0016607|GO:0016874|GO:0019901|GO:0030674|GO:0032880|GO:0043123|GO:0051091|GO:0051092|GO:0051607|GO:0060333|GO:0070206|GO:1903507	protein-coding	tripartite motif containing 22	chr11	5689689	5715043
ZFHX4	ENSG00000091656	79776	0	0	-1.03305	-0.0469049	1.03305	down	ZFH4|ZHF4	GO:0005634|GO:0006351|GO:0006355|GO:0008270|GO:0043565	protein-coding	zinc finger homeobox 4	chr8	76681219	76867285
PSAP	ENSG00000197746	5660	0	0	-1.03229	-0.0458546	1.03229	down	GLBA|SAP1	GO:0001664|GO:0002576|GO:0005515|GO:0005576|GO:0005615|GO:0005737|GO:0005739|GO:0005764|GO:0005765|GO:0006687|GO:0006869|GO:0007193|GO:0008047|GO:0008289|GO:0010506|GO:0016021|GO:0019216|GO:0043085|GO:0043202|GO:0043410|GO:0060736|GO:0060742|GO:0070062|GO:0071310|GO:1903206	protein-coding	prosaposin	chr10	71816298	71851375
SNORD3A	ENSG00000263934	780851	0	0	-1.03116	-0.0442727	1.03116	down	RNU3|U3		snoRNA	small nucleolar RNA, C/D box 3A	chr17	19188016	19188714
HLA-B	ENSG00000234745	3106	0	0	-1.02887	-0.041063	1.02887	down	AS|B-4901|HLAB	GO:0000139|GO:0002474|GO:0002479|GO:0002480|GO:0003823|GO:0005783|GO:0005794|GO:0005886|GO:0009986|GO:0012507|GO:0016032|GO:0019882|GO:0030670|GO:0031901|GO:0042605|GO:0042612|GO:0050776|GO:0060333|GO:0060337|GO:0071556	protein-coding	major histocompatibility complex, class I, B	chr6	31353872	31357188
HEG1	ENSG00000173706	57493	0	0	-1.02304	-0.0328652	1.02304	down	HEG|MST112|MSTP112	GO:0001570|GO:0001701|GO:0001886|GO:0001945|GO:0003017|GO:0003209|GO:0003222|GO:0003281|GO:0005509|GO:0005576|GO:0005911|GO:0007043|GO:0009791|GO:0009897|GO:0016021|GO:0030324|GO:0035264|GO:0048845|GO:0050878|GO:0055017|GO:0060039|GO:0090271	protein-coding	heart development protein with EGF like domains 1	chr3	124965710	125055958
PARP14	ENSG00000173193	54625	0	0	-1.01679	-0.0240218	1.01679	down	ARTD8|BAL2|PARP-14|pART8	GO:0003950|GO:0005634|GO:0005737|GO:0006351|GO:0006355|GO:0016020	protein-coding	poly(ADP-ribose) polymerase family member 14	chr3	122680618	122730840
C4A	ENSG00000244731	720	0	0	-1.00636	-0.00914574	1.00636	down	C4|C4A2|C4A3|C4A4|C4A6|C4AD|C4S|CO4|CPAMD2|RG	GO:0001849|GO:0004252|GO:0004866|GO:0005576|GO:0005615|GO:0005886|GO:0006508|GO:0006954|GO:0006956|GO:0006958|GO:0010951|GO:0030054|GO:0030424|GO:0030425|GO:0030449|GO:0043025|GO:0045087|GO:0045202|GO:0070062|GO:0072562|GO:2000427	protein-coding	complement C4A (Rodgers blood group)	chr6	31982024	32002681
KLF6	ENSG00000067082	1316	0	0	-1.00328	-0.00472228	1.00328	down	BCD1|CBA1|COPEB|CPBP|GBF|PAC1|ST12|ZF9	GO:0003677|GO:0005515|GO:0005634|GO:0006351|GO:0030183|GO:0045893|GO:0046872	protein-coding	Kruppel like factor 6	chr10	3775996	3785281
SHROOM2	ENSG00000146950	357	1.582e-30	9.14032e-29	-1.0386	-0.0546398	1.0386	down	APXL|HSAPXL	GO:0000902|GO:0002089|GO:0003779|GO:0005515|GO:0005856|GO:0005874|GO:0005886|GO:0005913|GO:0005923|GO:0007420|GO:0008013|GO:0008057|GO:0015280|GO:0016324|GO:0016477|GO:0030864|GO:0032401|GO:0032438|GO:0035725|GO:0043010|GO:0043482|GO:0043583|GO:0045176|GO:0048593|GO:0051015|GO:0051017|GO:0070062	protein-coding	shroom family member 2	chrX	9786456	9949443
PCSK5	ENSG00000099139	5125	5.91713e-26	3.11767e-24	-1.27078	-0.345716	1.27078	down	PC5|PC6|PC6A|SPC6	GO:0001822|GO:0002001|GO:0003279|GO:0004252|GO:0005515|GO:0005615|GO:0005794|GO:0005796|GO:0006465|GO:0007267|GO:0007368|GO:0007507|GO:0007566|GO:0008233|GO:0009952|GO:0016021|GO:0016485|GO:0016486|GO:0019058|GO:0030141|GO:0030323|GO:0032455|GO:0035108|GO:0042089|GO:0042277|GO:0043043|GO:0048566|GO:0048706|GO:0060976	protein-coding	proprotein convertase subtilisin/kexin type 5	chr9	75890644	76362339
HSD17B1	ENSG00000108786	3292	2.22045e-16	9.05122e-15	-1.38122	-0.465946	1.38122	down	17-beta-HSD|20-alpha-HSD|E2DH|EDH17B2|EDHB17|HSD17|SDR28C1	GO:0003824|GO:0004303|GO:0005654|GO:0005737|GO:0005829|GO:0006694|GO:0006703|GO:0008210|GO:0031965|GO:0047035|GO:0055114|GO:0060348|GO:0061370|GO:0071248	protein-coding	hydroxysteroid 17-beta dehydrogenase 1	chr17	42549214	42555213
LINC00863		439994	2.22045e-16	9.05122e-15	-1.2809	-0.35716	1.2809	down			ncRNA	long intergenic non-protein coding RNA 863	chr10	87342736	87357882
PIGL	ENSG00000108474	9487	2.22045e-16	9.05122e-15	-1.26941	-0.34416	1.26941	down	CHIME	GO:0000225|GO:0005789|GO:0006506|GO:0016021|GO:0016254	protein-coding	phosphatidylinositol glycan anchor biosynthesis class L	chr17	16217191	16351797
KCNJ15	ENSG00000157551	3772	2.22045e-16	9.05122e-15	-1.23512	-0.304653	1.23512	down	IRKK|KIR1.3|KIR4.2	GO:0005242|GO:0005515|GO:0005886|GO:0005887|GO:0006813|GO:0010107|GO:0015467|GO:0034765	protein-coding	potassium voltage-gated channel subfamily J member 15	chr21	38157034	38307357
SLC6A8	ENSG00000130821	6535	2.22045e-16	9.05122e-15	-1.23336	-0.302589	1.23336	down	CCDS1|CRT|CRTR|CT1|CTR5	GO:0003674|GO:0005308|GO:0005309|GO:0005328|GO:0005575|GO:0005886|GO:0005887|GO:0006600|GO:0006810|GO:0006836|GO:0006936|GO:0008150|GO:0015881|GO:0016021|GO:0035725|GO:1902598	protein-coding	solute carrier family 6 member 8	chrX	153688099	153696593
SPEG	ENSG00000072195	10290	2.22045e-16	9.05122e-15	-1.21595	-0.282079	1.21595	down	APEG-1|APEG1|BPEG|CNM5|SPEGalpha|SPEGbeta	GO:0004674|GO:0005515|GO:0005524|GO:0005634|GO:0006468|GO:0007517|GO:0008285|GO:0042692	protein-coding	SPEG complex locus	chr2	219434846	219493632
TSIX	ENSG00000270641	9383	2.22045e-16	9.05122e-15	-1.20376	-0.267552	1.20376	down	LINC00013|NCRNA00013|XIST-AS|XIST-AS1|XISTAS		ncRNA	TSIX transcript, XIST antisense RNA	chrX	73792205	73829231
SERTAD2	ENSG00000179833	9792	2.22045e-16	9.05122e-15	-1.20034	-0.263441	1.20034	down	Sei-2|TRIP-Br2	GO:0003713|GO:0005634|GO:0005737|GO:0006351|GO:0030308|GO:0045893	protein-coding	SERTA domain containing 2	chr2	64631621	64751005
CDCP1	ENSG00000163814	64866	2.22045e-16	9.05122e-15	-1.18946	-0.250311	1.18946	down	CD318|SIMA135|TRASK	GO:0005515|GO:0005576|GO:0005886|GO:0016021	protein-coding	CUB domain containing protein 1	chr3	45082278	45146422
CENPJ	ENSG00000151849	55835	2.22045e-16	9.05122e-15	-1.14948	-0.200982	1.14948	down	BM032|CENP-J|CPAP|LAP|LIP1|MCPH6|SASS4|SCKL4|Sas-4	GO:0000086|GO:0005515|GO:0005813|GO:0005814|GO:0005829|GO:0005874|GO:0006977|GO:0007020|GO:0007099|GO:0007224|GO:0008275|GO:0015631|GO:0019901|GO:0019904|GO:0036064|GO:0044458|GO:0046599|GO:0046785|GO:0051301|GO:0061511|GO:1902857|GO:1905515	protein-coding	centromere protein J	chr13	24882284	24922889
PLEKHH2	ENSG00000152527	130271	2.22045e-16	9.05122e-15	-1.13671	-0.18486	1.13671	down	PLEKHH1L	GO:0003779|GO:0005515|GO:0005737|GO:0005886|GO:0030027|GO:0030835|GO:0030864|GO:0042802	protein-coding	pleckstrin homology, MyTH4 and FERM domain containing H2	chr2	43637273	43767987
PPARA	ENSG00000186951	5465	2.22045e-16	9.05122e-15	-1.13064	-0.177142	1.13064	down	NR1C1|PPAR|PPARalpha|hPPAR	GO:0000122|GO:0000978|GO:0001077|GO:0001078|GO:0001103|GO:0001190|GO:0001223|GO:0001666|GO:0003677|GO:0003700|GO:0003707|GO:0004879|GO:0005515|GO:0005634|GO:0005654|GO:0006367|GO:0006629|GO:0006631|GO:0007507|GO:0008134|GO:0008144|GO:0008270|GO:0008289|GO:0008544|GO:0010745|GO:0010871|GO:0010887|GO:0010891|GO:0015908|GO:0019902|GO:0019904|GO:0030522|GO:0031624|GO:0032000|GO:0032091|GO:0032099|GO:…	protein-coding	peroxisome proliferator activated receptor alpha	chr22	46150521	46243756
RALGPS2	ENSG00000116191	55103	2.22045e-16	9.05122e-15	-1.12888	-0.174887	1.12888	down	dJ595C2.1	GO:0005085|GO:0005737|GO:0005886|GO:0007264|GO:0032485|GO:0043547	protein-coding	Ral GEF with PH domain and SH3 binding motif 2	chr1	178725147	178921841
DLC1	ENSG00000164741	10395	2.22045e-16	9.05122e-15	-1.12391	-0.168524	1.12391	down	ARHGAP7|HP|STARD12|p122-RhoGAP	GO:0001843|GO:0003007|GO:0005096|GO:0005515|GO:0005634|GO:0005737|GO:0005829|GO:0005901|GO:0005925|GO:0006915|GO:0006919|GO:0007165|GO:0008285|GO:0008289|GO:0008360|GO:0021575|GO:0030036|GO:0030336|GO:0030864|GO:0030900|GO:0032587|GO:0032956|GO:0035024|GO:0035307|GO:0042169|GO:0043547|GO:0048041|GO:0051056|GO:0051497|GO:0051895|GO:1900119	protein-coding	DLC1 Rho GTPase activating protein	chr8	13083361	13604610
LOC100996442		100996442	2.22045e-16	9.05122e-15	-1.09434	-0.130061	1.09434	down			protein-coding	uncharacterized LOC100996442	chr1	89295	297502
CYTH3	ENSG00000008256	9265	2.22045e-16	9.05122e-15	-1.08659	-0.119806	1.08659	down	ARNO3|GRP1|PSCD3|cytohesin-3	GO:0000139|GO:0001726|GO:0005086|GO:0005515|GO:0005547|GO:0005829|GO:0005886|GO:0031234|GO:0032012|GO:0043547|GO:0045785|GO:0048193|GO:0090162	protein-coding	cytohesin 3	chr7	6161776	6272644
BBX	ENSG00000114439	56987	2.22045e-16	9.05122e-15	-1.08449	-0.117016	1.08449	down	ARTC1|HBP2|HSPC339|MDS001	GO:0003677|GO:0005654|GO:0005737|GO:0006351|GO:0006355|GO:0060348	protein-coding	BBX, HMG-box containing	chr3	107522936	107811324
ARHGEF28	ENSG00000214944	64283	2.22045e-16	9.05122e-15	-1.08082	-0.112126	1.08082	down	RGNEF|RIP2|p190RHOGEF	GO:0003723|GO:0005085|GO:0005089|GO:0005829|GO:0005886|GO:0030154|GO:0035023|GO:0035556|GO:0043547|GO:0046872|GO:0048013	protein-coding	Rho guanine nucleotide exchange factor 28	chr5	73626158	73941993
PTPRS	ENSG00000105426|ENSG00000283229	5802	2.22045e-16	9.05122e-15	-1.07882	-0.109454	1.07882	down	PTPSIGMA|R-PTP-S|R-PTP-sigma	GO:0005001|GO:0005515|GO:0005886|GO:0005887|GO:0007155|GO:0007268|GO:0035335|GO:0070062	protein-coding	protein tyrosine phosphatase, receptor type S	chr19	5158495	5340803
NCAPD3	ENSG00000151503	23310	2.22045e-16	9.05122e-15	-1.05702	-0.0800028	1.05702	down	CAP-D3|CAPD3|hCAP-D3|hHCP-6|hcp-6	GO:0000779|GO:0000799|GO:0003682|GO:0005515|GO:0005654|GO:0007076|GO:0010032|GO:0016020|GO:0031618|GO:0035064|GO:0051301|GO:0051304	protein-coding	non-SMC condensin II complex subunit D3	chr11	134150119	134225454
NF1	ENSG00000196712	4763	2.22045e-16	9.05122e-15	-1.05268	-0.0740652	1.05268	down	NFNS|VRNF|WSS	GO:0000165|GO:0001649|GO:0001656|GO:0001666|GO:0001889|GO:0001937|GO:0001938|GO:0001952|GO:0001953|GO:0005096|GO:0005515|GO:0005634|GO:0005730|GO:0005737|GO:0005829|GO:0006469|GO:0007154|GO:0007265|GO:0007406|GO:0007420|GO:0007422|GO:0007507|GO:0007519|GO:0008429|GO:0008542|GO:0008625|GO:0010468|GO:0014044|GO:0014065|GO:0016020|GO:0016525|GO:0021510|GO:0021764|GO:0021897|GO:0021915|GO:0021987|GO:…	protein-coding	neurofibromin 1	chr17	31094927	31381887
ZNF609	ENSG00000180357	23060	2.22045e-16	9.05122e-15	-1.04578	-0.0645796	1.04578	down		GO:0005634|GO:0046872	protein-coding	zinc finger protein 609	chr15	64460742	64686068
ARL5B	ENSG00000165997	221079	2.22045e-16	9.05122e-15	-1.04518	-0.0637569	1.04518	down	ARL8	GO:0005525|GO:0005622|GO:0007264	protein-coding	ADP ribosylation factor like GTPase 5B	chr10	18659405	18681639
CLSTN1	ENSG00000171603	22883	2.22045e-16	9.05122e-15	-1.04049	-0.0572672	1.04049	down	ALC-ALPHA|CDHR12|CST-1|CSTN1|PIK3CD|XB31alpha|alcalpha1|alcalpha2	GO:0000139|GO:0001540|GO:0001558|GO:0005509|GO:0005515|GO:0005615|GO:0005634|GO:0005789|GO:0007155|GO:0007156|GO:0009986|GO:0014069|GO:0016021|GO:0019894|GO:0030054|GO:0042988|GO:0042995|GO:0045211|GO:0050806|GO:0051965|GO:0070062	protein-coding	calsyntenin 1	chr1	9729026	9824526
HP1BP3	ENSG00000127483	50809	2.22045e-16	9.05122e-15	-1.02963	-0.0421324	1.02963	down	HP1-BP74|HP1BP74	GO:0000786|GO:0003677|GO:0005515|GO:0005634|GO:0005694|GO:0006334|GO:0006355|GO:0031491|GO:0042127|GO:0070828|GO:0071456|GO:0097298	protein-coding	heterochromatin protein 1 binding protein 3	chr1	20742661	20787323
TPGS1	ENSG00000141933	91978	4.44089e-16	1.7753e-14	-1.26198	-0.335684	1.26198	down	C19orf20|GTRGEO22|PGs1	GO:0005737|GO:0005813|GO:0005874|GO:0007268|GO:0007275|GO:0007288|GO:0008017|GO:0018095|GO:0030424|GO:0030425|GO:0030534|GO:0031514|GO:0051648|GO:0070740	protein-coding	tubulin polyglutamylase complex subunit 1	chr19	507497	519654
SNORD3C	ENSG00000264940	780853	4.44089e-16	1.7753e-14	-1.17229	-0.22933	1.17229	down	U3-3		snoRNA	small nucleolar RNA, C/D box 3C	chr17	19189665	19190245
ORAI2	ENSG00000160991	80228	4.44089e-16	1.7753e-14	-1.1718	-0.228729	1.1718	down	C7orf19|CBCIP2|MEM142B|TMEM142B	GO:0002115|GO:0005515|GO:0015279|GO:0016020|GO:0016021|GO:0030426|GO:0070588	protein-coding	ORAI calcium release-activated calcium modulator 2	chr7	102433106	102456821
MMP14	ENSG00000157227	4323	4.44089e-16	1.7753e-14	-1.14636	-0.197063	1.14636	down	MMP-14|MMP-X1|MT-MMP|MT-MMP 1|MT1-MMP|MT1MMP|MTMMP1|WNCHRS	GO:0001525|GO:0001541|GO:0001666|GO:0001935|GO:0001958|GO:0004222|GO:0004252|GO:0005178|GO:0005509|GO:0005515|GO:0005737|GO:0005796|GO:0005886|GO:0005887|GO:0005925|GO:0006508|GO:0006979|GO:0008270|GO:0008584|GO:0009612|GO:0009725|GO:0010831|GO:0010952|GO:0014070|GO:0016485|GO:0016504|GO:0022617|GO:0030307|GO:0030324|GO:0030335|GO:0030574|GO:0031012|GO:0031410|GO:0031638|GO:0035987|GO:0035988|GO:…	protein-coding	matrix metallopeptidase 14	chr14	22836557	22849027
HIST1H2BD	ENSG00000158373	3017	4.44089e-16	1.7753e-14	-1.13948	-0.188378	1.13948	down	H2B.1B|H2B/b|H2BFB|HIRIP2|dJ221C16.6	GO:0000788|GO:0003674|GO:0003677|GO:0005634|GO:0005654|GO:0005737|GO:0006334|GO:0046982|GO:0070062	protein-coding	histone cluster 1 H2B family member d	chr6	26158146	26171349
ZNF8	ENSG00000278129	7554	4.44089e-16	1.7753e-14	-1.12306	-0.167434	1.12306	down	HF.18|Zfp128	GO:0000122|GO:0000977|GO:0003677|GO:0003700|GO:0005634|GO:0006351|GO:0008270|GO:0030509	protein-coding	zinc finger protein 8	chr19	58278951	58315197
RPS10	ENSG00000124614	6204	4.44089e-16	1.7753e-14	-1.122	-0.166077	1.122	down	DBA9|S10	GO:0000028|GO:0000184|GO:0003735|GO:0005515|GO:0005654|GO:0005730|GO:0005829|GO:0005840|GO:0005925|GO:0006364|GO:0006412|GO:0006413|GO:0006614|GO:0016020|GO:0019083|GO:0022627|GO:0031012|GO:0044822|GO:0070062	protein-coding	ribosomal protein S10	chr6	34417454	34426125
CYP3A5	ENSG00000106258	1577	4.44089e-16	1.7753e-14	-1.1044	-0.143269	1.1044	down	CP35|CYPIIIA5|P450PCN3|PCN3	GO:0002933|GO:0004497|GO:0005506|GO:0005789|GO:0006805|GO:0008202|GO:0009822|GO:0016491|GO:0019825|GO:0020037|GO:0031090|GO:0042737|GO:0043231|GO:0070330|GO:0070989|GO:0101020	protein-coding	cytochrome P450 family 3 subfamily A member 5	chr7	99648194	99679998
APOL1	ENSG00000100342	8542	4.44089e-16	1.7753e-14	-1.07884	-0.10948	1.07884	down	APO-L|APOL|APOL-I|FSGS4	GO:0005254|GO:0005515|GO:0005576|GO:0005615|GO:0006869|GO:0006898|GO:0008203|GO:0008289|GO:0019835|GO:0031224|GO:0031640|GO:0034361|GO:0034364|GO:0042157|GO:0045087|GO:0072562|GO:1902476	protein-coding	apolipoprotein L1	chr22	36253010	36267530
TTBK2	ENSG00000128881	146057	4.44089e-16	1.7753e-14	-1.07824	-0.108679	1.07824	down	SCA11|TTBK	GO:0004674|GO:0005515|GO:0005524|GO:0005615|GO:0005634|GO:0005814|GO:0005829|GO:0007224|GO:0008360|GO:0018105|GO:0035869|GO:0036064|GO:0060271	protein-coding	tau tubulin kinase 2	chr15	42738734	42920809
RRAS	ENSG00000126458	6237	6.66134e-16	2.63363e-14	-1.35992	-0.443519	1.35992	down		GO:0002521|GO:0003924|GO:0005515|GO:0005525|GO:0005622|GO:0005886|GO:0005925|GO:0007265|GO:0019003|GO:0030336|GO:0032403|GO:0045766|GO:0051896|GO:0060325|GO:0070062|GO:0070372	protein-coding	related RAS viral (r-ras) oncogene homolog	chr19	49635292	49640201
TRIM73	ENSG00000178809	375593	6.66134e-16	2.63363e-14	-1.25511	-0.327812	1.25511	down	TRIM50B	GO:0005622|GO:0008270	protein-coding	tripartite motif containing 73	chr7	75395063	75410996
MAPK8IP3	ENSG00000138834	23162	6.66134e-16	2.63363e-14	-1.23955	-0.309814	1.23955	down	JIP-3|JIP3|JSAP1|SYD2|syd	GO:0000139|GO:0001701|GO:0005078|GO:0005515|GO:0005737|GO:0005790|GO:0007257|GO:0007411|GO:0007585|GO:0008104|GO:0008432|GO:0009791|GO:0010468|GO:0016192|GO:0019894|GO:0030159|GO:0030425|GO:0030673|GO:0030900|GO:0031434|GO:0031435|GO:0045666|GO:0046328|GO:0048286|GO:0060425	protein-coding	mitogen-activated protein kinase 8 interacting protein 3	chr16	1706183	1770317
INSR	ENSG00000171105	3643	6.66134e-16	2.63363e-14	-1.17729	-0.235474	1.17729	down	CD220|HHF5	GO:0000187|GO:0001934|GO:0003007|GO:0004713|GO:0004716|GO:0005009|GO:0005159|GO:0005515|GO:0005524|GO:0005525|GO:0005886|GO:0005887|GO:0005899|GO:0005901|GO:0005975|GO:0006355|GO:0007186|GO:0008284|GO:0008286|GO:0008544|GO:0008584|GO:0010008|GO:0016020|GO:0018108|GO:0019087|GO:0023014|GO:0030238|GO:0030325|GO:0030335|GO:0031017|GO:0031994|GO:0031995|GO:0032147|GO:0032148|GO:0032869|GO:0038083|GO:…	protein-coding	insulin receptor	chr19	7112255	7294034
ST3GAL2	ENSG00000157350	6483	6.66134e-16	2.63363e-14	-1.16071	-0.215003	1.16071	down	Gal-NAc6S|SIAT4B|ST3GALII|ST3GalA.2	GO:0000139|GO:0001574|GO:0003836|GO:0005576|GO:0006040|GO:0006464|GO:0009311|GO:0016266|GO:0018146|GO:0018279|GO:0030173|GO:0032580|GO:0097503	protein-coding	ST3 beta-galactoside alpha-2,3-sialyltransferase 2	chr16	70375978	70439237
TMEM63A	ENSG00000196187	9725	6.66134e-16	2.63363e-14	-1.122	-0.16607	1.122	down	KIAA0792	GO:0000166|GO:0003676|GO:0005765|GO:0006811|GO:0016021|GO:0070062	protein-coding	transmembrane protein 63A	chr1	225840883	225882369
HLA-F	ENSG00000204642	3134	6.66134e-16	2.63363e-14	-1.11609	-0.158449	1.11609	down	CDA12|HLA-5.4|HLA-CDA12|HLAF	GO:0000139|GO:0002474|GO:0002479|GO:0002480|GO:0005102|GO:0005783|GO:0005886|GO:0009986|GO:0012507|GO:0016020|GO:0030670|GO:0031901|GO:0042605|GO:0042612|GO:0046978|GO:0046979|GO:0050776|GO:0060333|GO:0060337|GO:0071556	protein-coding	major histocompatibility complex, class I, F	chr6	29722775	29738528
LRCH3	ENSG00000186001	84859	6.66134e-16	2.63363e-14	-1.09546	-0.131537	1.09546	down		GO:0005515|GO:0005576|GO:0005737	protein-coding	leucine rich repeats and calponin homology domain containing 3	chr3	197791226	197888436
ACAP1	ENSG00000072818	9744	8.88178e-16	3.48591e-14	-1.81487	-0.859865	1.81487	down	CENTB1	GO:0005096|GO:0005515|GO:0015031|GO:0016020|GO:0043547|GO:0046872|GO:0055038	protein-coding	ArfGAP with coiled-coil, ankyrin repeat and PH domains 1	chr17	7336529	7351478
LOC100132077	ENSG00000232063	100132077	8.88178e-16	3.48591e-14	-1.30674	-0.385976	1.30674	down			ncRNA	uncharacterized LOC100132077	chr9	94332476	94360948
RECQL4	ENSG00000160957	9401	8.88178e-16	3.48591e-14	-1.22082	-0.287851	1.22082	down	RECQ4	GO:0000405|GO:0000733|GO:0005515|GO:0005524|GO:0005634|GO:0005694|GO:0005737|GO:0006260|GO:0006281|GO:0006284|GO:0006302|GO:0006310|GO:0007275|GO:0009378|GO:0016020|GO:0032508|GO:0036310|GO:0043140	protein-coding	RecQ like helicase 4	chr8	144511288	144517845
HIST1H3F	ENSG00000277775	8968	8.88178e-16	3.48591e-14	-1.13537	-0.183156	1.13537	down	H3/i|H3FI	GO:0000183|GO:0000228|GO:0000784|GO:0000786|GO:0000788|GO:0005515|GO:0005576|GO:0005634|GO:0005654|GO:0005913|GO:0006334|GO:0006335|GO:0007596|GO:0016020|GO:0031047|GO:0031492|GO:0032200|GO:0042393|GO:0043234|GO:0044267|GO:0045814|GO:0045815|GO:0046982|GO:0051290|GO:0060968|GO:0070062|GO:0098609|GO:0098641	protein-coding	histone cluster 1 H3 family member f	chr6	26250195	26250605
NXN	ENSG00000167693	64359	8.88178e-16	3.48591e-14	-1.12643	-0.171762	1.12643	down	NRX|TRG-4	GO:0004791|GO:0005634|GO:0005737|GO:0005829|GO:0016055|GO:0030154|GO:0030178|GO:0031397|GO:0045454|GO:0047134|GO:0055114|GO:0072358|GO:0098869	protein-coding	nucleoredoxin	chr17	799313	979770
AHNAK	ENSG00000124942	79026	9.30127e-16	3.63729e-14	-1.01523	-0.0218099	1.01523	down	AHNAKRS|PM227	GO:0005515|GO:0005634|GO:0005737|GO:0005765|GO:0005829|GO:0005886|GO:0005913|GO:0005925|GO:0015629|GO:0016020|GO:0030315|GO:0031982|GO:0042383|GO:0043034|GO:0043484|GO:0044291|GO:0044548|GO:0044822|GO:0045121|GO:0051259|GO:0070062|GO:0097493|GO:0098609|GO:0098641|GO:1901385	protein-coding	AHNAK nucleoprotein	chr11	62433542	62556235
PSG1	ENSG00000231924	5669	1.11022e-15	4.30715e-14	-1.47785	-0.5635	1.47785	down	B1G1|CD66f|DHFRP2|FL-NCA-1/2|PBG1|PS-beta-C/D|PS-beta-G-1|PSBG-1|PSBG1|PSG95|PSGGA|PSGIIA|SP1	GO:0005515|GO:0005576|GO:0007565	protein-coding	pregnancy specific beta-1-glycoprotein 1	chr19	42866464	42879822
EBF4	ENSG00000088881	57593	1.11022e-15	4.30715e-14	-1.39619	-0.481492	1.39619	down	COE4|O/E-4	GO:0001077|GO:0003677|GO:0005634|GO:0006366|GO:0007275|GO:0045944|GO:0046872	protein-coding	early B-cell factor 4	chr20	2692878	2760108
DOCK4	ENSG00000128512	9732	1.11022e-15	4.30715e-14	-1.20999	-0.274993	1.20999	down		GO:0005085|GO:0005096|GO:0005515|GO:0005829|GO:0005886|GO:0007264|GO:0016020|GO:0017124|GO:0030165|GO:0030971|GO:0032420|GO:0032421|GO:0043547|GO:0048365|GO:0060326|GO:1904694|GO:1904754	protein-coding	dedicator of cytokinesis 4	chr7	111726110	112206411
HIST2H2AA3	ENSG00000203812	8337	1.11022e-15	4.30715e-14	-1.19729	-0.259778	1.19729	down	H2A|H2A.2|H2A/O|H2A/q|H2AFO|H2a-615|HIST2H2AA	GO:0000786|GO:0000790|GO:0003674|GO:0003677|GO:0005634|GO:0006342|GO:0008150|GO:0046982|GO:0070062	protein-coding	histone cluster 2 H2A family member a3	chr1	149842188	149842736
LINC01684	ENSG00000237484	105372751	1.11022e-15	4.30715e-14	-1.16947	-0.225858	1.16947	down			ncRNA	long intergenic non-protein coding RNA 1684	chr21	24428740	24547942
SLC26A6	ENSG00000225697	65010	1.11022e-15	4.30715e-14	-1.1367	-0.184846	1.1367	down		GO:0005254|GO:0005452|GO:0005783|GO:0005886|GO:0005887|GO:0006811|GO:0006821|GO:0008271|GO:0008272|GO:0012506|GO:0015106|GO:0015108|GO:0015116|GO:0015301|GO:0015499|GO:0015562|GO:0015659|GO:0015660|GO:0015701|GO:0015724|GO:0015797|GO:0016020|GO:0016021|GO:0016323|GO:0016324|GO:0019531|GO:0019532|GO:0030165|GO:0030321|GO:0030659|GO:0031526|GO:0031982|GO:0034707|GO:0042045|GO:0042391|GO:0046724|GO:…	protein-coding	solute carrier family 26 member 6	chr3	48625723	48635493
CHAF1A	ENSG00000167670	10036	1.11022e-15	4.30715e-14	-1.1113	-0.15225	1.1113	down	CAF-1|CAF1|CAF1B|CAF1P150|P150	GO:0000790|GO:0003682|GO:0005515|GO:0005634|GO:0005730|GO:0006260|GO:0006281|GO:0006335|GO:0006461|GO:0007049|GO:0031497|GO:0033186|GO:0042802|GO:0043231|GO:0043234|GO:0051082|GO:0070087	protein-coding	chromatin assembly factor 1 subunit A	chr19	4402662	4448217
MAFF	ENSG00000185022	23764	1.33227e-15	5.13896e-14	-1.31916	-0.399622	1.31916	down	U-MAF|hMafF	GO:0001228|GO:0001701|GO:0005634|GO:0005654|GO:0005739|GO:0006357|GO:0006366|GO:0007567|GO:0007596|GO:0035914|GO:0043565|GO:0045604|GO:0045944	protein-coding	MAF bZIP transcription factor F	chr22	38200767	38216511
GATS	ENSG00000239521	352954	1.33227e-15	5.13896e-14	-1.19553	-0.257656	1.19553	down	STAG3OS		protein-coding	GATS, stromal antigen 3 opposite strand	chr7	100200653	100272218
TRIM41	ENSG00000146063	90933	1.33227e-15	5.13896e-14	-1.16568	-0.221173	1.16568	down	RINCK	GO:0005515|GO:0005730|GO:0005737|GO:0008270|GO:0016567|GO:0016874|GO:0042802	protein-coding	tripartite motif containing 41	chr5	181222499	181235809
TUB	ENSG00000166402	7275	1.33227e-15	5.13896e-14	-1.14003	-0.189074	1.14003	down	RDOB|rd5	GO:0005576|GO:0005634|GO:0005737|GO:0005829|GO:0005886|GO:0005929|GO:0006910|GO:0007605|GO:0009725|GO:0032403|GO:0035091|GO:0045494|GO:0050766|GO:0060041|GO:0097500|GO:1903546	protein-coding	tubby bipartite transcription factor	chr11	8019244	8106112
LOC171391	ENSG00000255284	171391	1.77636e-15	6.77431e-14	-1.51221	-0.59666	1.51221	down	NS3BP		ncRNA	uncharacterized LOC171391	chr11	777578	784297
SLC13A5	ENSG00000141485	284111	1.77636e-15	6.77431e-14	-1.40163	-0.487109	1.40163	down	EIEE25|NACT|mIndy	GO:0005886|GO:0005887|GO:0006814|GO:0015137|GO:0015141|GO:0015746|GO:0017153|GO:0035674|GO:0071422	protein-coding	solute carrier family 13 member 5	chr17	6684713	6713567
TPT1-AS1		100190939	1.77636e-15	6.77431e-14	-1.19106	-0.252249	1.19106	down			ncRNA	TPT1 antisense RNA 1	chr13	45341345	45393413
KIAA1147	ENSG00000257093	57189	1.77636e-15	6.77431e-14	-1.12226	-0.166405	1.12226	down	LCHN|PRO2561	GO:0005737|GO:0051179	protein-coding	KIAA1147	chr7	141652381	141702153
ECHDC2	ENSG00000121310	55268	1.77636e-15	6.77431e-14	-1.12143	-0.165342	1.12143	down		GO:0004300|GO:0005739|GO:0006635	protein-coding	enoyl-CoA hydratase domain containing 2	chr1	52895910	52927212
NISCH	ENSG00000010322	11188	1.77636e-15	6.77431e-14	-1.097	-0.133563	1.097	down	I-1|IR1|IRAS|hIRAS	GO:0005178|GO:0005515|GO:0005769|GO:0005829|GO:0005886|GO:0006006|GO:0006915|GO:0008217|GO:0016020|GO:0016601|GO:0030036|GO:0030336|GO:0032228|GO:0035091|GO:0042802|GO:0048243|GO:0055037	protein-coding	nischarin	chr3	52455118	52493071
CEP72	ENSG00000112877	55722	1.9984e-15	7.5835e-14	-1.25961	-0.332983	1.25961	down		GO:0000086|GO:0005515|GO:0005813|GO:0005829|GO:0007051|GO:0007099|GO:0033566|GO:0034451|GO:0042802|GO:1904779	protein-coding	centrosomal protein 72	chr5	612272	667168
ZNF70	ENSG00000187792	7621	1.9984e-15	7.5835e-14	-1.17848	-0.236925	1.17848	down	Cos17	GO:0003677|GO:0005634|GO:0006351|GO:0006355|GO:0046872	protein-coding	zinc finger protein 70	chr22	23738678	23751092
GABARAPL1	ENSG00000139112	23710	1.9984e-15	7.5835e-14	-1.10603	-0.145386	1.10603	down	APG8-LIKE|APG8L|ATG8|ATG8B|ATG8L|GEC1	GO:0000045|GO:0000421|GO:0000422|GO:0005515|GO:0005622|GO:0005739|GO:0005776|GO:0005783|GO:0005794|GO:0005829|GO:0005874|GO:0006995|GO:0016236|GO:0030659|GO:0030957|GO:0031625|GO:0032590|GO:0032839|GO:0044297|GO:0048487|GO:0050811	protein-coding	GABA type A receptor associated protein like 1	chr12	10212458	10223130
SMC5	ENSG00000198887	23137	1.9984e-15	7.5835e-14	-1.09975	-0.137179	1.09975	down	SMC5L1	GO:0000722|GO:0000724|GO:0000781|GO:0000803|GO:0005515|GO:0005524|GO:0005634|GO:0005654|GO:0006303|GO:0006974|GO:0007062|GO:0007067|GO:0016605|GO:0016925|GO:0030054|GO:0030915|GO:0034184|GO:0035061|GO:0035861|GO:0051301|GO:0051984|GO:0071139|GO:0090398	protein-coding	structural maintenance of chromosomes 5	chr9	70258962	70354888
RGS9	ENSG00000108370	8787	2.22045e-15	8.39653e-14	-1.80056	-0.848449	1.80056	down	PERRS|RGS9L	GO:0001917|GO:0004871|GO:0005096|GO:0005634|GO:0005737|GO:0005834|GO:0005886|GO:0006457|GO:0007212|GO:0007399|GO:0007601|GO:0008277|GO:0009968|GO:0032403|GO:0035556|GO:0043547|GO:0043627|GO:0097381	protein-coding	regulator of G-protein signaling 9	chr17	65137431	65227703
PNPT1	ENSG00000138035	87178	2.22045e-15	8.39653e-14	-1.01563	-0.022378	1.01563	down	COXPD13|DFNB70|OLD35|PNPASE|old-35	GO:0000175|GO:0000957|GO:0000958|GO:0000962|GO:0000964|GO:0000965|GO:0004654|GO:0005515|GO:0005634|GO:0005737|GO:0005739|GO:0005758|GO:0005789|GO:0006401|GO:0006402|GO:0008266|GO:0034046|GO:0034599|GO:0035198|GO:0035458|GO:0035927|GO:0035928|GO:0042788|GO:0043457|GO:0043631|GO:0044822|GO:0045025|GO:0045926|GO:0051260|GO:0051591|GO:0060416|GO:0061014|GO:0070207|GO:0070584|GO:0071042|GO:0071850|GO:…	protein-coding	polyribonucleotide nucleotidyltransferase 1	chr2	55634265	55693910
LOC107987206		107987206	2.44249e-15	9.22323e-14	-1.02374	-0.033851	1.02374	down			ncRNA	uncharacterized LOC107987206	chr14	49586579	49586882
KLC1	ENSG00000126214	3831	2.66454e-15	1.00336e-13	-1.07469	-0.103915	1.07469	down	KLC|KNS2|KNS2A	GO:0003774|GO:0003777|GO:0005515|GO:0005829|GO:0005871|GO:0005874|GO:0006890|GO:0007018|GO:0016020|GO:0016032|GO:0019886|GO:0030426|GO:0031410|GO:0035617	protein-coding	kinesin light chain 1	chr14	103562962	103714249
ECE1	ENSG00000117298	1889	2.88658e-15	1.08394e-13	-1.09211	-0.127113	1.09211	down	ECE	GO:0001921|GO:0003100|GO:0004175|GO:0004222|GO:0005515|GO:0005765|GO:0005768|GO:0007507|GO:0009897|GO:0010814|GO:0010815|GO:0010816|GO:0016020|GO:0016021|GO:0016485|GO:0016486|GO:0017046|GO:0019229|GO:0031302|GO:0031982|GO:0033093|GO:0034959|GO:0042447|GO:0042733|GO:0042803|GO:0043583|GO:0046872|GO:0048471|GO:0060037|GO:0070062	protein-coding	endothelin converting enzyme 1	chr1	21217247	21345504
SEC14L1	ENSG00000129657	6397	3.10862e-15	1.16488e-13	-1.05764	-0.0808547	1.05764	down	PRELID4A|SEC14L	GO:0005515|GO:0005737|GO:0005794|GO:0015871|GO:0016021|GO:0039536|GO:0039552|GO:0045087|GO:0098772	protein-coding	SEC14 like lipid binding 1	chr17	77086716	77217101
DNAH1	ENSG00000114841	25981	3.33067e-15	1.24141e-13	-1.28685	-0.363847	1.28685	down	DNAHC1|HDHC7|HL-11|HL11|HSRF-1|XLHSRF-1	GO:0003351|GO:0003777|GO:0005524|GO:0005737|GO:0005858|GO:0005874|GO:0009612|GO:0016887|GO:0030286|GO:0030317|GO:0036126|GO:0036156|GO:0036159|GO:0060285|GO:0060294	protein-coding	dynein axonemal heavy chain 1	chr3	52316319	52400491
FBLIM1	ENSG00000162458	54751	3.33067e-15	1.24141e-13	-1.13982	-0.188812	1.13982	down	CAL|FBLP-1|FBLP1	GO:0001725|GO:0005515|GO:0005829|GO:0005925|GO:0005938|GO:0008270|GO:0008360|GO:0016337|GO:0031005|GO:0033623|GO:0034329	protein-coding	filamin binding LIM protein 1	chr1	15756607	15786594
HIST2H3D	ENSG00000183598	653604	3.33067e-15	1.24141e-13	-1.13327	-0.180498	1.13327	down		GO:0000122|GO:0000183|GO:0000786|GO:0005515|GO:0005576|GO:0005634|GO:0005654|GO:0006334|GO:0007596|GO:0031047|GO:0031492|GO:0042393|GO:0044267|GO:0045814|GO:0045815|GO:0046982|GO:0070062	protein-coding	histone cluster 2 H3 family member d	chr1	149813271	149813681
RSRP1	ENSG00000117616	57035	3.33067e-15	1.24141e-13	-1.10661	-0.146145	1.10661	down	C1orf63|NPD014	GO:0005515	protein-coding	arginine and serine rich protein 1	chr1	25242237	25338213
TPP1	ENSG00000166340	1200	3.33067e-15	1.24141e-13	-1.09164	-0.126493	1.09164	down	CLN2|GIG1|LPIC|SCAR7|TPP-1	GO:0004175|GO:0004252|GO:0005515|GO:0005739|GO:0005764|GO:0006508|GO:0006629|GO:0007040|GO:0007399|GO:0007417|GO:0008233|GO:0008236|GO:0008240|GO:0030163|GO:0030855|GO:0036498|GO:0042277|GO:0042470|GO:0043171|GO:0043202|GO:0045453|GO:0046872|GO:0050885|GO:0070062	protein-coding	tripeptidyl peptidase 1	chr11	6612763	6619461
PRSS53	ENSG00000151006	339105	3.55271e-15	1.31936e-13	-1.3256	-0.406646	1.3256	down	POL3S|UNQ308	GO:0004252|GO:0005576|GO:0005737|GO:0006508	protein-coding	protease, serine 53	chr16	31083425	31094602
ZFC3H1	ENSG00000133858	196441	3.55271e-15	1.31936e-13	-1.08209	-0.113826	1.08209	down	CCDC131|CSRC2|PSRC2	GO:0005515|GO:0005615|GO:0006396|GO:0044822|GO:0046872	protein-coding	zinc finger C3H1-type containing	chr12	71609472	71667725
RAPGEF4-AS1	ENSG00000228016	91149	3.77476e-15	1.39508e-13	-2.37646	-1.24881	2.37646	down			ncRNA	RAPGEF4 antisense RNA 1	chr2	172677148	172736206
NR2F2-AS1	ENSG00000247809	644192	4.44089e-15	1.63454e-13	-1.36622	-0.450191	1.36622	down			ncRNA	NR2F2 antisense RNA 1	chr15	96127369	96327361
BCORL1	ENSG00000085185	63035	4.44089e-15	1.63454e-13	-1.21957	-0.286372	1.21957	down	BCoR-L1|CXorf10	GO:0005654|GO:0005737|GO:0005886|GO:0006351|GO:0006355|GO:0016569	protein-coding	BCL6 corepressor-like 1	chrX	129981107	130058083
KIFC3	ENSG00000140859	3801	4.66294e-15	1.71509e-13	-1.22499	-0.292768	1.22499	down		GO:0003777|GO:0005515|GO:0005524|GO:0005794|GO:0005813|GO:0005871|GO:0005874|GO:0005915|GO:0007018|GO:0007030|GO:0007601|GO:0008017|GO:0008569|GO:0016887|GO:0030659|GO:0045218|GO:0070062|GO:0090136	protein-coding	kinesin family member C3	chr16	57758217	57863053
LCORL	ENSG00000178177	254251	4.88498e-15	1.79554e-13	-1.15167	-0.203731	1.15167	down	MLR1	GO:0003677|GO:0005515|GO:0005634|GO:0006357|GO:0006366	protein-coding	ligand dependent nuclear receptor corepressor like	chr4	17841199	18021876
RRP7A	ENSG00000189306	27341	5.10703e-15	1.8746e-13	-1.16357	-0.218553	1.16357	down	BK126B4.3|CGI-96	GO:0000028|GO:0000166|GO:0001825|GO:0005515|GO:0005654|GO:0005737|GO:0006364|GO:0032545|GO:0034456|GO:0044822	protein-coding	ribosomal RNA processing 7 homolog A	chr22	42509968	42519802
ZMYM3	ENSG00000147130	9203	5.55112e-15	2.03483e-13	-1.09354	-0.129007	1.09354	down	DXS6673E|MYM|XFIM|ZNF198L2|ZNF261	GO:0000981|GO:0003677|GO:0005654|GO:0005737|GO:0006357|GO:0007010|GO:0007275|GO:0008270|GO:0022604	protein-coding	zinc finger MYM-type containing 3	chrX	71239624	71255146
LOC101929163	ENSG00000277427	101929163	5.77316e-15	2.11191e-13	-1.07132	-0.0993913	1.07132	down			ncRNA	uncharacterized LOC101929163	chr6	32255284	32350039
RNU2-1	ENSG00000274585	6066	5.77316e-15	2.11191e-13	-1.05759	-0.080774	1.05759	down	RNU2|U2		snRNA	RNA, U2 small nuclear 1	chr17	43233787	43233977
PALM	ENSG00000099864	5064	5.9952e-15	2.19016e-13	-1.30356	-0.382453	1.30356	down		GO:0005515|GO:0005634|GO:0005654|GO:0005886|GO:0005887|GO:0006928|GO:0007010|GO:0007194|GO:0008360|GO:0014069|GO:0016323|GO:0016327|GO:0030424|GO:0031410|GO:0031527|GO:0031750|GO:0032591|GO:0043197|GO:0043231|GO:0051491|GO:0060074|GO:0060160|GO:0071257|GO:0072661	protein-coding	paralemmin	chr19	708939	748329
HELLS	ENSG00000119969	3070	5.9952e-15	2.19016e-13	-1.06087	-0.085248	1.06087	down	ICF4|LSH|Nbla10143|PASG|SMARCA6	GO:0000775|GO:0004386|GO:0005515|GO:0005524|GO:0005634|GO:0005721|GO:0006346|GO:0006351|GO:0007067|GO:0007275|GO:0010216|GO:0031508|GO:0046651|GO:0051301	protein-coding	helicase, lymphoid-specific	chr10	94501434	94613905
GABPB1-AS1		100129387	6.21725e-15	2.26667e-13	-1.16352	-0.218493	1.16352	down			ncRNA	GABPB1 antisense RNA 1	chr15	50354959	50372202
UTY	ENSG00000183878	7404	6.21725e-15	2.26667e-13	-1.12157	-0.165521	1.12157	down	KDM6AL|KDM6C|UTY1	GO:0005654|GO:0010468|GO:0032452|GO:0046872|GO:0051213|GO:0055114|GO:0071557|GO:0071558	protein-coding	ubiquitously transcribed tetratricopeptide repeat containing, Y-linked	chrY	13248379	13480673
REEP3	ENSG00000165476	221035	6.88338e-15	2.50444e-13	-1.07091	-0.098842	1.07091	down	C10orf74|Yip2b	GO:0005789|GO:0005874|GO:0006998|GO:0007067|GO:0007084|GO:0016021|GO:0051301	protein-coding	receptor accessory protein 3	chr10	63521363	63625123
SEC31B	ENSG00000075826	25956	7.10543e-15	2.58173e-13	-1.21058	-0.275697	1.21058	down	SEC31B-1|SEC31L2	GO:0005789|GO:0012507|GO:0015031|GO:0016192|GO:0030120	protein-coding	SEC31 homolog B, COPII coat complex component	chr10	100486642	100529881
LAMB1	ENSG00000091136	3912	7.10543e-15	2.58173e-13	-1.07214	-0.100492	1.07214	down	CLM|LIS5	GO:0005198|GO:0005201|GO:0005576|GO:0005604|GO:0005606|GO:0005607|GO:0005615|GO:0007155|GO:0021812|GO:0030198|GO:0030335|GO:0031012|GO:0031175|GO:0034446|GO:0035987|GO:0042476|GO:0043257|GO:0043259|GO:0048471|GO:0050679|GO:0070062	protein-coding	laminin subunit beta 1	chr7	107923799	108003255
IRS2	ENSG00000185950	8660	7.32747e-15	2.65525e-13	-1.2769	-0.352642	1.2769	down	IRS-2	GO:0000165|GO:0002053|GO:0002903|GO:0004871|GO:0005088|GO:0005158|GO:0005515|GO:0005829|GO:0005886|GO:0006006|GO:0007165|GO:0007420|GO:0008283|GO:0008284|GO:0008286|GO:0009749|GO:0010748|GO:0010907|GO:0014066|GO:0016303|GO:0019216|GO:0019901|GO:0019903|GO:0019904|GO:0030335|GO:0030879|GO:0030890|GO:0032000|GO:0032024|GO:0032869|GO:0033673|GO:0036092|GO:0043234|GO:0043547|GO:0043548|GO:0045725|GO:…	protein-coding	insulin receptor substrate 2	chr13	109752698	109786568
DOT1L	ENSG00000104885	84444	7.32747e-15	2.65525e-13	-1.21743	-0.283834	1.21743	down	DOT1|KMT4	GO:0000077|GO:0000781|GO:0003677|GO:0005515|GO:0005634|GO:0005654|GO:0006281|GO:0006348|GO:0008284|GO:0018024|GO:0031151|GO:0032200|GO:0034729|GO:0042054|GO:0043234|GO:0045944|GO:0046425|GO:2000677	protein-coding	DOT1 like histone lysine methyltransferase	chr19	2164149	2232578
PVT1	ENSG00000249859	5820	7.32747e-15	2.65525e-13	-1.15514	-0.208065	1.15514	down	LINC00079|MYC|NCRNA00079|onco-lncRNA-100		ncRNA	Pvt1 oncogene (non-protein coding)	chr8	127794533	128101253
DENND2A	ENSG00000146966	27147	7.77156e-15	2.81239e-13	-1.20174	-0.26513	1.20174	down	FAM31D|KIAA1277	GO:0005829|GO:0015031|GO:0015629|GO:0017112|GO:0042147|GO:0043547	protein-coding	DENN domain containing 2A	chr7	140518420	140673993
BMP1	ENSG00000168487	649	7.99361e-15	2.8908e-13	-1.13181	-0.178634	1.13181	down	OI13|PCOLC|PCP|PCP2|TLD	GO:0001501|GO:0001502|GO:0001503|GO:0004222|GO:0004252|GO:0005125|GO:0005160|GO:0005509|GO:0005515|GO:0005576|GO:0005578|GO:0005615|GO:0005794|GO:0006508|GO:0007275|GO:0008083|GO:0008233|GO:0008237|GO:0008270|GO:0010862|GO:0022617|GO:0030509|GO:0031982|GO:0042157|GO:0042981|GO:0043408|GO:0048468|GO:0060395|GO:0061036	protein-coding	bone morphogenetic protein 1	chr8	22164736	22212326
CDK11A	ENSG00000008128	728642	8.21565e-15	2.96711e-13	-1.20523	-0.269306	1.20523	down	CDC2L2|CDC2L3|CDK11-p110|CDK11-p46|CDK11-p58|PITSLRE|p58GTA	GO:0001558|GO:0004672|GO:0004674|GO:0004693|GO:0005524|GO:0005634|GO:0005737|GO:0006355|GO:0006468|GO:0006915|GO:0007067|GO:0050684|GO:0051726	protein-coding	cyclin dependent kinase 11A	chr1	1702730	1737688
FANCA	ENSG00000187741	2175	8.43769e-15	3.04322e-13	-1.11614	-0.158517	1.11614	down	FA|FA-H|FA1|FAA|FACA|FAH|FANCH	GO:0005515|GO:0005634|GO:0005654|GO:0005737|GO:0006281|GO:0006461|GO:0007140|GO:0008584|GO:0008585|GO:0036297|GO:0042127|GO:0043240|GO:0045589|GO:0050727|GO:0051090|GO:2000348	protein-coding	Fanconi anemia complementation group A	chr16	89737549	89816657
BTN3A1	ENSG00000026950	11119	8.43769e-15	3.04322e-13	-1.05974	-0.0837138	1.05974	down	BT3.1|BTF5|BTN3.1|CD277	GO:0002250|GO:0005515|GO:0005886|GO:0016021|GO:0050663|GO:0050798|GO:0050852|GO:0072643	protein-coding	butyrophilin subfamily 3 member A1	chr6	26402237	26415216
TP73-AS1	ENSG00000227372	57212	8.65974e-15	3.11704e-13	-1.2246	-0.292311	1.2246	down	KIAA0495|PDAM	GO:0005576	ncRNA	TP73 antisense RNA 1	chr1	3735601	3747336
ZNF780B	ENSG00000128000	163131	8.65974e-15	3.11704e-13	-1.14797	-0.199081	1.14797	down	ZNF779	GO:0003677|GO:0003700|GO:0005634|GO:0006351|GO:0006355|GO:0046872	protein-coding	zinc finger protein 780B	chr19	40028260	40056209
FBLN7	ENSG00000144152	129804	9.32587e-15	3.35457e-13	-1.33544	-0.417314	1.33544	down	TM14	GO:0005509|GO:0005578|GO:0005925|GO:0007155|GO:0008201|GO:0070062	protein-coding	fibulin 7	chr2	112138385	112190635
ZNF793	ENSG00000188227	390927	9.54792e-15	3.43215e-13	-1.15747	-0.210981	1.15747	down		GO:0000977|GO:0003700|GO:0005634|GO:0006351|GO:0006355|GO:0046872	protein-coding	zinc finger protein 793	chr19	37506939	37548762
HCG18		414777	9.99201e-15	3.58461e-13	-1.12931	-0.175439	1.12931	down			ncRNA	HLA complex group 18 (non-protein coding)	chr6	30287397	30327150
PTPRH	ENSG00000080031	5794	1.42109e-14	5.07444e-13	-1.65114	-0.723464	1.65114	down	R-PTP-H|SAP1	GO:0005001|GO:0005515|GO:0005737|GO:0005887|GO:0006470|GO:0006915|GO:0016324|GO:0031528|GO:0035335	protein-coding	protein tyrosine phosphatase, receptor type H	chr19	55181248	55209506
SSH1	ENSG00000084112	54434	1.42109e-14	5.07444e-13	-1.06227	-0.0871547	1.06227	down	SSH1L	GO:0000902|GO:0003677|GO:0003779|GO:0004721|GO:0004725|GO:0005515|GO:0005654|GO:0005737|GO:0005829|GO:0005856|GO:0005886|GO:0006470|GO:0008064|GO:0008138|GO:0010591|GO:0030027|GO:0030036|GO:0030426|GO:0030496|GO:0031915|GO:0032154|GO:0032268|GO:0035335|GO:0050770|GO:0071318|GO:0098976|GO:1901216|GO:1904719|GO:1904754|GO:2000463	protein-coding	slingshot protein phosphatase 1	chr12	108778192	108857590
C5AR2	ENSG00000134830	27202	1.53211e-14	5.46364e-13	-1.22402	-0.291621	1.22402	down	C5L2|GPF77|GPR77	GO:0004878|GO:0004930|GO:0005515|GO:0005886|GO:0005887|GO:0006935|GO:0006954|GO:0007200|GO:0007204|GO:0009925|GO:0030449|GO:0032720|GO:0038178|GO:0045177|GO:0050679|GO:0070374|GO:0090024|GO:1900165|GO:2000482	protein-coding	complement component 5a receptor 2	chr19	47332147	47347327
PIK3C3	ENSG00000078142	5289	1.55431e-14	5.53915e-13	-1.13315	-0.180334	1.13315	down	VPS34|Vps34|hVps34	GO:0000910|GO:0004672|GO:0005515|GO:0005524|GO:0005770|GO:0005829|GO:0005930|GO:0005942|GO:0006468|GO:0006497|GO:0006661|GO:0006914|GO:0007032|GO:0016020|GO:0016236|GO:0016301|GO:0016303|GO:0016485|GO:0030496|GO:0030670|GO:0032465|GO:0034162|GO:0034497|GO:0035032|GO:0036092|GO:0042149|GO:0043201|GO:0044754|GO:0045022|GO:0046854|GO:0048015|GO:0050708	protein-coding	phosphatidylinositol 3-kinase catalytic subunit type 3	chr18	41955206	42087830
FLNC	ENSG00000128591	2318	1.62093e-14	5.77272e-13	-1.19123	-0.252456	1.19123	down	ABP-280|ABP280A|ABPA|ABPL|CMH26|FLN2|MFM5|MPD4|RCM5	GO:0005515|GO:0005737|GO:0005829|GO:0005856|GO:0005886|GO:0005925|GO:0008092|GO:0016528|GO:0030018|GO:0030506|GO:0034329|GO:0042383|GO:0043034|GO:0048747|GO:0051015	protein-coding	filamin C	chr7	128830377	128859274
ATXN1	ENSG00000124788	6310	1.79856e-14	6.39267e-13	-1.1247	-0.169544	1.1247	down	ATX1|D6S504E|SCA1	GO:0003677|GO:0005515|GO:0005634|GO:0005654|GO:0005737|GO:0006351|GO:0006396|GO:0008022|GO:0008266|GO:0016363|GO:0034046|GO:0042272|GO:0042405|GO:0042802|GO:0043231|GO:0043621|GO:0045892|GO:0051168	protein-coding	ataxin 1	chr6	16299112	16761491
SUGP2	ENSG00000064607	10147	1.82077e-14	6.46306e-13	-1.05241	-0.0736993	1.05241	down	SFRS14	GO:0005654|GO:0006397|GO:0008380|GO:0044822	protein-coding	SURP and G-patch domain containing 2	chr19	18990888	19034023
LOC101928137	ENSG00000258123	101928137	1.90958e-14	6.77386e-13	-1.48584	-0.571279	1.48584	down			ncRNA	uncharacterized LOC101928137	chr12	73159190	73208317
MYO9B	ENSG00000099331	4650	2.24265e-14	7.91884e-13	-1.09585	-0.132051	1.09585	down	CELIAC4|MYR5	GO:0000146|GO:0003779|GO:0005096|GO:0005515|GO:0005516|GO:0005524|GO:0005737|GO:0005829|GO:0005884|GO:0005938|GO:0007266|GO:0015629|GO:0016020|GO:0016459|GO:0016887|GO:0017048|GO:0030048|GO:0032011|GO:0035023|GO:0035385|GO:0042803|GO:0043531|GO:0043547|GO:0046872|GO:0048471|GO:0048495|GO:0051056	protein-coding	myosin IXB	chr19	17075781	17214537
CENPC	ENSG00000145241	1060	2.26485e-14	7.98154e-13	-1.17662	-0.234645	1.17662	down	CENP-C|CENPC1|MIF2|hcp-4	GO:0000278|GO:0000776|GO:0000778|GO:0000780|GO:0003677|GO:0005634|GO:0005654|GO:0005721|GO:0005737|GO:0005829|GO:0007059|GO:0007062|GO:0019237|GO:0031618|GO:0034080|GO:0051301|GO:0051315|GO:0051382|GO:0051455	protein-coding	centromere protein C	chr4	67468748	67545606
IKBKB	ENSG00000104365	3551	2.26485e-14	7.98154e-13	-1.11512	-0.157199	1.11512	down	IKK-beta|IKK2|IKKB|IMD15|NFKBIKB	GO:0002223|GO:0004672|GO:0004674|GO:0005515|GO:0005524|GO:0005634|GO:0005737|GO:0005829|GO:0006468|GO:0006954|GO:0007249|GO:0007252|GO:0008384|GO:0008385|GO:0009615|GO:0009653|GO:0009898|GO:0010803|GO:0019901|GO:0030866|GO:0033209|GO:0035509|GO:0035631|GO:0035666|GO:0038095|GO:0042325|GO:0042501|GO:0042803|GO:0043066|GO:0043123|GO:0045087|GO:0045121|GO:0045893|GO:0045944|GO:0046982|GO:0050852|GO:…	protein-coding	inhibitor of nuclear factor kappa B kinase subunit beta	chr8	42271302	42332653
ZGRF1	ENSG00000138658	55345	2.42029e-14	8.51814e-13	-1.09401	-0.129621	1.09401	down	C4orf21	GO:0008270|GO:0016021	protein-coding	zinc finger GRF-type containing 1	chr4	112539333	112636995
ERO1A	ENSG00000197930	30001	2.44249e-14	8.59068e-13	-1.13133	-0.178014	1.13133	down	ERO1-L|ERO1-L-alpha|ERO1-alpha|ERO1L|ERO1LA|Ero1alpha	GO:0000302|GO:0003756|GO:0005515|GO:0005783|GO:0005788|GO:0005789|GO:0006457|GO:0006464|GO:0009266|GO:0010260|GO:0015035|GO:0015036|GO:0016020|GO:0016491|GO:0016671|GO:0019471|GO:0022417|GO:0030198|GO:0030425|GO:0030968|GO:0034975|GO:0034976|GO:0043231|GO:0045454|GO:0050873|GO:0051085|GO:0051209|GO:0055114|GO:0070059|GO:0071456	protein-coding	endoplasmic reticulum oxidoreductase 1 alpha	chr14	52639916	52695900
CCDC142	ENSG00000135637	84865	2.53131e-14	8.89145e-13	-1.18656	-0.246787	1.18656	down			protein-coding	coiled-coil domain containing 142	chr2	74471986	74483408
CD82	ENSG00000085117	3732	2.57572e-14	9.04154e-13	-1.3478	-0.430609	1.3478	down	4F9|C33|GR15|IA4|KAI1|R2|SAR2|ST6|TSPAN27	GO:0005515|GO:0005886|GO:0005887|GO:0007166|GO:0070062	protein-coding	CD82 molecule	chr11	44564427	44620363
TUBGCP3	ENSG00000126216	10426	2.59792e-14	9.11354e-13	-1.14035	-0.189474	1.14035	down	104p|GCP3|Grip104|SPBC98|Spc98|Spc98p	GO:0000923|GO:0005198|GO:0005200|GO:0005515|GO:0005737|GO:0005813|GO:0005814|GO:0005816|GO:0005819|GO:0005827|GO:0005829|GO:0007020|GO:0007126|GO:0007338|GO:0008275|GO:0016020|GO:0031122|GO:0043015|GO:0051011|GO:0051298|GO:0051415|GO:0090307	protein-coding	tubulin gamma complex associated protein 3	chr13	112485005	112606417
PBXIP1	ENSG00000163346	57326	2.62013e-14	9.18545e-13	-1.20498	-0.26901	1.20498	down	HPIP	GO:0003714|GO:0005515|GO:0005634|GO:0005829|GO:0005874|GO:0007275|GO:0030154|GO:0045892	protein-coding	PBX homeobox interacting protein 1	chr1	154944076	154956123
NREP	ENSG00000134986	9315	2.68674e-14	9.40673e-13	-1.16558	-0.221043	1.16558	down	C5orf13|D4S114|P311|PRO1873|PTZ17|SEZ17	GO:0005515|GO:0005737	protein-coding	neuronal regeneration related protein	chr5	111662621	111997464
SIK1	ENSG00000142178	150094	2.77556e-14	9.71138e-13	-1.28631	-0.363241	1.28631	down	MSK|SIK|SIK-1|SNF1LK	GO:0000287|GO:0002028|GO:0004674|GO:0005515|GO:0005524|GO:0005634|GO:0005737|GO:0006468|GO:0007049|GO:0007346|GO:0008140|GO:0010830|GO:0010868|GO:0019901|GO:0032792|GO:0032870|GO:0035556|GO:0043153|GO:0045595|GO:0045721|GO:0046777|GO:0048511|GO:0055007|GO:0071889|GO:2000210	protein-coding	salt inducible kinase 1	chr21	43414515	43427128
TIAL1	ENSG00000151923	7073	2.79776e-14	9.78272e-13	-1.0586	-0.0821559	1.0586	down	TCBP|TIAR	GO:0000166|GO:0003723|GO:0005634|GO:0005654|GO:0005737|GO:0005764|GO:0006357|GO:0006915|GO:0006952|GO:0007281|GO:0008284|GO:0008543|GO:0010494|GO:0017091|GO:0017145|GO:0044822|GO:0070062	protein-coding	TIA1 cytotoxic granule associated RNA binding protein like 1	chr10	119571802	119597029
OIP5-AS1		729082	3.04201e-14	1.0623e-12	-1.06956	-0.0970217	1.06956	down	cyrano		ncRNA	OIP5 antisense RNA 1	chr15	41283990	41309737
SH3BP4	ENSG00000130147	23677	3.15303e-14	1.09964e-12	-1.1814	-0.240497	1.1814	down	BOG25|TTP	GO:0005092|GO:0005515|GO:0005634|GO:0005737|GO:0005905|GO:0006897|GO:0008285|GO:0010508|GO:0017016|GO:0030136|GO:0030308|GO:0032007|GO:0034260|GO:0042802|GO:0043090|GO:0050790|GO:0061462|GO:0070062|GO:0071230	protein-coding	SH3 domain binding protein 4	chr2	234951973	235055714
LOC100507156	ENSG00000253837	100507156	3.24185e-14	1.12842e-12	-1.45448	-0.540501	1.45448	down			ncRNA	uncharacterized LOC100507156	chr8	23336171	23366125
PDXK	ENSG00000160209	8566	3.24185e-14	1.12842e-12	-1.06614	-0.0924002	1.06614	down	C21orf124|C21orf97|HEL-S-1a|PKH|PNK|PRED79	GO:0000287|GO:0005524|GO:0005634|GO:0005654|GO:0005737|GO:0005829|GO:0008270|GO:0008283|GO:0008478|GO:0009443|GO:0016310|GO:0030170|GO:0030955|GO:0031402|GO:0031403|GO:0042803|GO:0042816|GO:0042823|GO:0070062	protein-coding	pyridoxal (pyridoxine, vitamin B6) kinase	chr21	43719094	43762307
CFAP44	ENSG00000206530|ENSG00000283241	55779	3.30846e-14	1.15087e-12	-1.19368	-0.255417	1.19368	down	WDR52	GO:0008017|GO:0042995|GO:0060285	protein-coding	cilia and flagella associated protein 44	chr3	113286930	113441610
ZNF556	ENSG00000172000	80032	3.37508e-14	1.17328e-12	-1.20393	-0.267748	1.20393	down		GO:0003677|GO:0005634|GO:0006351|GO:0006355|GO:0046872	protein-coding	zinc finger protein 556	chr19	2867335	2883445
RN7SKP203		106479185	3.41949e-14	1.18566e-12	-1.19789	-0.26049	1.19789	down			pseudo	RNA, 7SK small nuclear pseudogene 203	chr2	76445079	76445410
SRRM1	ENSG00000133226	10250	3.41949e-14	1.18566e-12	-1.06799	-0.094895	1.06799	down	160-KD|POP101|SRM160	GO:0000375|GO:0000398|GO:0003677|GO:0005515|GO:0005634|GO:0005654|GO:0005829|GO:0006369|GO:0006405|GO:0006406|GO:0008380|GO:0016363|GO:0016607|GO:0031124|GO:0044822|GO:0071013	protein-coding	serine and arginine repetitive matrix 1	chr1	24633066	24673267
SPEN	ENSG00000065526	23013	3.41949e-14	1.18566e-12	-1.00057	-0.000816027	1.00057	down	HIAA0929|MINT|RBM15C|SHARP	GO:0000122|GO:0000166|GO:0000398|GO:0001085|GO:0001191|GO:0003676|GO:0003677|GO:0005515|GO:0005634|GO:0005654|GO:0006351|GO:0007219|GO:0016032|GO:0017053|GO:0044822|GO:0045892|GO:0050769|GO:0070062	protein-coding	spen family transcriptional repressor	chr1	15847864	15940460
ERVK13-1		100507321	3.70815e-14	1.28409e-12	-1.15804	-0.211689	1.15804	down		GO:0005198|GO:0005886|GO:0016021|GO:0019031	ncRNA	endogenous retrovirus group K13 member 1	chr16	2660349	2673444
RCN3	ENSG00000142552	57333	3.77476e-14	1.30464e-12	-1.97063	-0.97866	1.97063	down	RLP49	GO:0005509|GO:0005515|GO:0005788	protein-coding	reticulocalbin 3	chr19	49527618	49546962
LINC00894	ENSG00000235703	100272228	4.4853e-14	1.54329e-12	-1.24552	-0.316745	1.24552	down			ncRNA	long intergenic non-protein coding RNA 894	chrX	149938628	150224580
JPH2	ENSG00000149596	57158	4.59632e-14	1.57947e-12	-1.27489	-0.350378	1.27489	down	CMH17|JP-2|JP2	GO:0001786|GO:0005515|GO:0005546|GO:0005547|GO:0005886|GO:0010314|GO:0014701|GO:0015278|GO:0016021|GO:0030018|GO:0030314|GO:0032266|GO:0051209|GO:0055024|GO:0055074|GO:0060314|GO:0060316|GO:0060402|GO:0070273|GO:0070300|GO:0080025	protein-coding	junctophilin 2	chr20	44111695	44187578
PLEKHG1	ENSG00000120278	57480	5.08482e-14	1.74178e-12	-1.20254	-0.266081	1.20254	down	ARHGEF41	GO:0005089|GO:0035023|GO:0043547	protein-coding	pleckstrin homology and RhoGEF domain containing G1	chr6	150599863	150843665
LIPE	ENSG00000079435	3991	5.19584e-14	1.77755e-12	-1.75116	-0.808309	1.75116	down	AOMS4|FPLD6|HSL|LHS	GO:0004806|GO:0005515|GO:0005811|GO:0005829|GO:0005901|GO:0006468|GO:0008203|GO:0016042|GO:0019433|GO:0019901|GO:0033878|GO:0042758|GO:0046340	protein-coding	lipase E, hormone sensitive type	chr19	42401507	42427426
TMEM182	ENSG00000170417	130827	5.41789e-14	1.84998e-12	-1.15734	-0.210812	1.15734	down		GO:0005515|GO:0016021	protein-coding	transmembrane protein 182	chr2	102736908	102843893
SMG1	ENSG00000157106	23049	5.41789e-14	1.84998e-12	-1.00501	-0.0072031	1.00501	down	61E3.4|ATX|LIP	GO:0000184|GO:0000723|GO:0004672|GO:0004674|GO:0005515|GO:0005524|GO:0005634|GO:0005737|GO:0005829|GO:0006281|GO:0006406|GO:0006950|GO:0018105|GO:0042162|GO:0044822|GO:0046777|GO:0046854|GO:0046872	protein-coding	SMG1, nonsense mediated mRNA decay associated PI3K related kinase	chr16	18804853	18926454
ITGA5	ENSG00000161638	3678	5.88418e-14	2.00285e-12	-1.12749	-0.173121	1.12749	down	CD49e|FNRA|VLA-5|VLA5A	GO:0001525|GO:0001618|GO:0001726|GO:0005154|GO:0005161|GO:0005178|GO:0005515|GO:0005783|GO:0005794|GO:0005886|GO:0005911|GO:0005925|GO:0007044|GO:0007155|GO:0007157|GO:0007159|GO:0007229|GO:0007613|GO:0008305|GO:0009897|GO:0009986|GO:0010811|GO:0030198|GO:0030335|GO:0030949|GO:0031410|GO:0031589|GO:0032587|GO:0033627|GO:0033631|GO:0034113|GO:0035313|GO:0035987|GO:0043184|GO:0045202|GO:0046718|GO:…	protein-coding	integrin subunit alpha 5	chr12	54395261	54419460
NABP1	ENSG00000173559	64859	5.88418e-14	2.00285e-12	-1.04551	-0.0642137	1.04551	down	OBFC2A|SOSS-B2|SSB2	GO:0000724|GO:0000784|GO:0003697|GO:0003723|GO:0005515|GO:0005634|GO:0005654|GO:0005737|GO:0006281|GO:0006974|GO:0007093|GO:0010212|GO:0042795|GO:0070876	protein-coding	nucleic acid binding protein 1	chr2	191678068	191696659
DBNL	ENSG00000136279	28988	6.41709e-14	2.17599e-12	-1.10548	-0.144673	1.10548	down	ABP1|HIP-55|HIP55|SH3P7	GO:0000139|GO:0001726|GO:0002102|GO:0002250|GO:0003779|GO:0005515|GO:0005737|GO:0005769|GO:0005829|GO:0005886|GO:0005913|GO:0005938|GO:0006898|GO:0007257|GO:0007416|GO:0008022|GO:0008047|GO:0014069|GO:0016601|GO:0019904|GO:0030027|GO:0030425|GO:0030665|GO:0048812|GO:0051015|GO:0070062|GO:0071800|GO:0097178|GO:0098609|GO:0098641	protein-coding	drebrin like	chr7	44044640	44069456
SNTB1	ENSG00000172164	6641	6.4837e-14	2.1972e-12	-1.17224	-0.229269	1.17224	down	59-DAP|A1B|BSYN2|DAPA1B|SNT2|SNT2B1|TIP-43	GO:0003779|GO:0005198|GO:0005515|GO:0005516|GO:0005737|GO:0005856|GO:0005925|GO:0006936|GO:0016010|GO:0030165|GO:0042383|GO:0043234|GO:0045202	protein-coding	syntrophin beta 1	chr8	120535745	120813273
IFT20	ENSG00000109083	90410	6.52811e-14	2.21085e-12	-1.20445	-0.268371	1.20445	down		GO:0000139|GO:0001736|GO:0001750|GO:0001822|GO:0002046|GO:0005515|GO:0005801|GO:0005813|GO:0005814|GO:0005902|GO:0005929|GO:0007224|GO:0008542|GO:0017137|GO:0030992|GO:0031514|GO:0032391|GO:0032420|GO:0034067|GO:0035845|GO:0036372|GO:0042073|GO:0044292|GO:0051642|GO:0055007|GO:0060122|GO:0060271|GO:0060828|GO:0061351|GO:0061512|GO:0070062|GO:0090002|GO:0090102|GO:0097542|GO:0097546|GO:1902017|GO:…	protein-coding	intraflagellar transport 20	chr17	28328325	28335489
ANKRD12	ENSG00000101745	23253	6.63913e-14	2.24563e-12	-1.08629	-0.119414	1.08629	down	ANCO-2|ANCO1|GAC-1|Nbla00144	GO:0005654|GO:0005737	protein-coding	ankyrin repeat domain 12	chr18	9102736	9285985
CXADR	ENSG00000154639	1525	6.9722e-14	2.3568e-12	-1.19638	-0.25868	1.19638	down	CAR|CAR4/6|HCAR	GO:0001618|GO:0001669|GO:0005178|GO:0005515|GO:0005576|GO:0005654|GO:0005737|GO:0005886|GO:0005887|GO:0005911|GO:0005912|GO:0005923|GO:0007005|GO:0007157|GO:0007507|GO:0008013|GO:0008354|GO:0009986|GO:0010669|GO:0016323|GO:0016327|GO:0030054|GO:0030165|GO:0030175|GO:0030426|GO:0030593|GO:0031532|GO:0043005|GO:0043234|GO:0044297|GO:0045121|GO:0045216|GO:0046629|GO:0046718|GO:0048739|GO:0050776|GO:…	protein-coding	coxsackie virus and adenovirus receptor	chr21	17512382	17633199
DNASE1	ENSG00000213918	1773	7.21645e-14	2.43326e-12	-1.10987	-0.15039	1.10987	down	DNL1|DRNI	GO:0003779|GO:0004530|GO:0005515|GO:0005576|GO:0005634|GO:0005635|GO:0006308|GO:0006915|GO:0070062|GO:0090305	protein-coding	deoxyribonuclease 1	chr16	3611728	3680143
FAM193B	ENSG00000146067	54540	7.68274e-14	2.58401e-12	-1.15763	-0.21118	1.15763	down	IRIZIO	GO:0005634|GO:0005654|GO:0005737	protein-coding	family with sequence similarity 193 member B	chr5	177519788	177554541
SLC5A3	ENSG00000198743	6526	7.86038e-14	2.64046e-12	-1.09001	-0.124341	1.09001	down	BCW2|SMIT|SMIT1|SMIT2	GO:0005367|GO:0005886|GO:0005887|GO:0006020|GO:0006810|GO:0006814|GO:0007422|GO:0015798|GO:0016021|GO:0043576|GO:0055085	protein-coding	solute carrier family 5 member 3	chr21	34073570	34106260
CHSY1	ENSG00000131873	22856	8.03802e-14	2.69677e-12	-1.13019	-0.176562	1.13019	down	CHSY|CSS1|ChSy-1|TPBS	GO:0000139|GO:0002063|GO:0005576|GO:0009954|GO:0016020|GO:0016021|GO:0030206|GO:0030279|GO:0031667|GO:0032580|GO:0045880|GO:0046872|GO:0047238|GO:0050510|GO:0051923|GO:0060349	protein-coding	chondroitin sulfate synthase 1	chr15	101175723	101251932
PARVB	ENSG00000188677	29780	8.10463e-14	2.71742e-12	-1.13385	-0.181235	1.13385	down	CGI-56	GO:0003779|GO:0005515|GO:0005829|GO:0005856|GO:0005886|GO:0005925|GO:0007155|GO:0030018|GO:0030027|GO:0030031|GO:0030032|GO:0031532|GO:0071963	protein-coding	parvin beta	chr22	43990328	44172949
THEMIS2	ENSG00000130775	9473	8.41549e-14	2.81814e-12	-1.12627	-0.171557	1.12627	down	C1orf38|ICB-1	GO:0005515|GO:0005634|GO:0005737|GO:0006954|GO:0007155|GO:0050852	protein-coding	thymocyte selection associated family member 2	chr1	27872543	27886685
CFLAR	ENSG00000003402	8837	9.61453e-14	3.21168e-12	-1.05033	-0.0708453	1.05033	down	CASH|CASP8AP1|CLARP|Casper|FLAME|FLAME-1|FLAME1|FLIP|I-FLICE|MRIT|c-FLIP|c-FLIPL|c-FLIPR|c-FLIPS	GO:0002020|GO:0005123|GO:0005515|GO:0005737|GO:0005829|GO:0006508|GO:0006915|GO:0007519|GO:0008047|GO:0010667|GO:0010976|GO:0014732|GO:0014842|GO:0014866|GO:0016032|GO:0031264|GO:0031265|GO:0032403|GO:0032869|GO:0033574|GO:0043066|GO:0043085|GO:0043123|GO:0043403|GO:0045121|GO:0051092|GO:0060544|GO:0070374|GO:0071364|GO:0071392|GO:0071456|GO:0071549|GO:0071732|GO:0072126|GO:0097194|GO:0097200|GO:…	protein-coding	CASP8 and FADD like apoptosis regulator	chr2	201116104	201176687
MYRF	ENSG00000124920	745	9.79217e-14	3.26899e-12	-1.17377	-0.231146	1.17377	down	C11orf9|MRF|Ndt80|pqn-47	GO:0003677|GO:0003700|GO:0005634|GO:0005789|GO:0006351|GO:0006508|GO:0008233|GO:0014003|GO:0016021|GO:0022010|GO:0031643|GO:0032286|GO:0045893|GO:0048709	protein-coding	myelin regulatory factor	chr11	61752642	61788518
CERCAM	ENSG00000167123	51148	1.01474e-13	3.3834e-12	-1.22326	-0.290734	1.22326	down	CEECAM1|GLT25D3	GO:0005788|GO:0005886|GO:0006928|GO:0007155|GO:0007159	protein-coding	cerebral endothelial cell adhesion molecule	chr9	128411751	128437351
TCAF2	ENSG00000170379	285966	1.01918e-13	3.39611e-12	-1.30222	-0.380974	1.30222	down	FAM115C|FAM139A	GO:0005886|GO:0006810|GO:0010360|GO:0030335|GO:0044325|GO:0090314	protein-coding	TRPM8 channel associated factor 2	chr7	143620950	143730409
NPIPB4	ENSG00000185864	440345	1.02141e-13	3.4014e-12	-1.16114	-0.215546	1.16114	down	61E3.4	GO:0016021	protein-coding	nuclear pore complex interacting protein family member B4	chr16	21834569	21880827
PLCG1	ENSG00000124181	5335	1.03251e-13	3.43625e-12	-1.06435	-0.0899725	1.06435	down	NCKAP3|PLC-II|PLC1|PLC148|PLCgamma1	GO:0000186|GO:0001701|GO:0001726|GO:0004435|GO:0004629|GO:0005057|GO:0005168|GO:0005509|GO:0005515|GO:0005737|GO:0005829|GO:0005886|GO:0005911|GO:0007165|GO:0007173|GO:0008180|GO:0009395|GO:0010634|GO:0016032|GO:0016477|GO:0019722|GO:0019901|GO:0030027|GO:0030971|GO:0035254|GO:0038095|GO:0038096|GO:0042995|GO:0043536|GO:0043647|GO:0045766|GO:0050852|GO:0050900|GO:0051281|GO:0071364	protein-coding	phospholipase C gamma 1	chr20	41136960	41182989
DARS-AS1	ENSG00000231890	101928243	1.05693e-13	3.51536e-12	-1.37597	-0.460451	1.37597	down			ncRNA	DARS antisense RNA 1	chr2	135985176	136022593
SLC16A4	ENSG00000168679	9122	1.0747e-13	3.57224e-12	-1.26548	-0.339689	1.26548	down	MCT4|MCT5	GO:0005887|GO:0008028|GO:0015129|GO:0015293|GO:0015718|GO:0016020|GO:0035879	protein-coding	solute carrier family 16 member 4	chr1	110362848	110391082
HOXC13	ENSG00000123364	3229	1.10362e-13	3.66385e-12	-1.11528	-0.15741	1.11528	down	ECTD9|HOX3|HOX3G	GO:0001077|GO:0001942|GO:0003682|GO:0005515|GO:0005634|GO:0006366|GO:0009653|GO:0009952|GO:0035878|GO:0043565|GO:0043587|GO:0045944	protein-coding	homeobox C13	chr12	53938765	53946544
C12orf50	ENSG00000165805	160419	1.11022e-13	3.68351e-12	-1.12054	-0.164198	1.12054	down		GO:0005515	protein-coding	chromosome 12 open reading frame 50	chr12	87980035	88034037
TSC22D2	ENSG00000196428	9819	1.13021e-13	3.7475e-12	-1.074	-0.102995	1.074	down	TILZ4a|TILZ4b|TILZ4c	GO:0003700|GO:0005634|GO:0005737|GO:0006355|GO:0006970	protein-coding	TSC22 domain family member 2	chr3	150408335	150466431
GMEB1	ENSG00000162419	10691	1.18572e-13	3.92431e-12	-1.17385	-0.231245	1.17385	down	P96PIF|PIF96	GO:0000978|GO:0001077|GO:0003713|GO:0005634|GO:0005654|GO:0005737|GO:0006357|GO:0006366|GO:0045944|GO:0046872	protein-coding	glucocorticoid modulatory element binding protein 1	chr1	28668732	28719353
CHD6	ENSG00000124177	84181	1.25677e-13	4.15182e-12	-1.0073	-0.0104885	1.0073	down	CHD-6|CHD5|RIGB	GO:0001221|GO:0003677|GO:0005524|GO:0005654|GO:0005665|GO:0006351|GO:0008026|GO:0008094|GO:0016569|GO:0036091	protein-coding	chromodomain helicase DNA binding protein 6	chr20	41402101	41618494
APAF1	ENSG00000120868	317	1.27898e-13	4.22e-12	-1.14611	-0.196748	1.14611	down	APAF-1|CED4	GO:0000166|GO:0001666|GO:0001843|GO:0005515|GO:0005524|GO:0005634|GO:0005829|GO:0006915|GO:0006919|GO:0007399|GO:0007568|GO:0007584|GO:0008635|GO:0008656|GO:0010659|GO:0030154|GO:0030900|GO:0031072|GO:0034349|GO:0042802|GO:0042981|GO:0043065|GO:0043293|GO:0043531|GO:0051260|GO:0051402|GO:0070059|GO:0070062|GO:0071560|GO:0072432|GO:0097193|GO:1902510|GO:2001235	protein-coding	apoptotic peptidase activating factor 1	chr12	98645141	98735433
LPCAT4	ENSG00000176454	254531	1.33449e-13	4.39508e-12	-1.25549	-0.328254	1.25549	down	AGPAT7|AYTL3|LPAAT-eta|LPEAT2	GO:0003841|GO:0004147|GO:0005783|GO:0005789|GO:0006644|GO:0006654|GO:0008951|GO:0016020|GO:0016021|GO:0016406|GO:0016412|GO:0016414|GO:0016416|GO:0016418|GO:0016419|GO:0016454|GO:0016749|GO:0016750|GO:0016751|GO:0016753|GO:0018030|GO:0018031|GO:0018711|GO:0018712|GO:0018713|GO:0019186|GO:0019432|GO:0019705|GO:0032216|GO:0034737|GO:0034738|GO:0034848|GO:0034851|GO:0034915|GO:0034919|GO:0034945|GO:…	protein-coding	lysophosphatidylcholine acyltransferase 4	chr15	34358618	34367278
EVC	ENSG00000072840	2121	1.47216e-13	4.8396e-12	-1.14652	-0.197262	1.14652	down	DWF-1|EVC1|EVCL	GO:0001501|GO:0003416|GO:0005737|GO:0005929|GO:0007224|GO:0007517|GO:0016021|GO:0036064|GO:0045880|GO:0051216|GO:0060170	protein-coding	EvC ciliary complex subunit 1	chr4	5711197	5814305
PHF21A	ENSG00000135365	51317	1.49658e-13	4.9139e-12	-1.15743	-0.210921	1.15743	down	BHC80|BM-006	GO:0000118|GO:0000977|GO:0003682|GO:0003712|GO:0004407|GO:0005515|GO:0005654|GO:0006351|GO:0006355|GO:0007596|GO:0008270|GO:0016575|GO:0042393|GO:1990391	protein-coding	PHD finger protein 21A	chr11	45929323	46121178
RAD9A	ENSG00000172613	5883	1.50324e-13	4.93276e-12	-1.15858	-0.212354	1.15858	down	RAD9	GO:0000076|GO:0000077|GO:0005515|GO:0005634|GO:0005654|GO:0005737|GO:0006260|GO:0006281|GO:0006974|GO:0008408|GO:0008853|GO:0017124|GO:0019899|GO:0019901|GO:0030896|GO:0031573|GO:0042826|GO:0071479|GO:0090305|GO:1901796|GO:1902231	protein-coding	RAD9 checkpoint clamp component A	chr11	67391705	67398410
ANKFY1	ENSG00000185722	51479	1.52767e-13	5.00985e-12	-1.01077	-0.0154597	1.01077	down	ANKHZN|BTBD23|ZFYVE14	GO:0005515|GO:0005765|GO:0005769|GO:0005829|GO:0006897|GO:0010008|GO:0016020|GO:0017137|GO:0030904|GO:0032439|GO:0034058|GO:0042147|GO:0044354|GO:0046872|GO:0048549|GO:0070062|GO:0090160|GO:1901981	protein-coding	ankyrin repeat and FYVE domain containing 1	chr17	4163907	4263977
ZNF266	ENSG00000174652	10781	1.58096e-13	5.1749e-12	-1.14234	-0.191991	1.14234	down	HZF1	GO:0003677|GO:0005515|GO:0005634|GO:0006351|GO:0006355|GO:0046872	protein-coding	zinc finger protein 266	chr19	9412598	9435578
TUBB6	ENSG00000176014	84617	1.58984e-13	5.19792e-12	-1.10498	-0.144025	1.10498	down	HsT1601|TUBB-5	GO:0003674|GO:0003924|GO:0005200|GO:0005525|GO:0005634|GO:0005737|GO:0005874|GO:0007010|GO:0007017|GO:0070062	protein-coding	tubulin beta 6 class V	chr18	12307669	12344320
NFIC	ENSG00000141905	4782	1.64979e-13	5.39065e-12	-1.0991	-0.136321	1.0991	down	CTF|CTF5|NF-I|NFI	GO:0000122|GO:0000978|GO:0001077|GO:0003700|GO:0005634|GO:0005730|GO:0006260|GO:0006366|GO:0042475|GO:0045944	protein-coding	nuclear factor I C	chr19	3359563	3469217
CREB5	ENSG00000146592	9586	1.69642e-13	5.53965e-12	-1.28268	-0.359158	1.28268	down	CRE-BPA|CREB-5	GO:0003700|GO:0005515|GO:0005634|GO:0006366|GO:0043565|GO:0045893|GO:0046872|GO:0070062	protein-coding	cAMP responsive element binding protein 5	chr7	28299321	28825894
SUZ12P1		440423	1.69864e-13	5.54354e-12	-1.17431	-0.231811	1.17431	down	SUZ12P		pseudo	SUZ12 polycomb repressive complex 2 subunit pseudogene 1	chr17	30729469	30740275
SRSF11	ENSG00000116754	9295	1.77858e-13	5.8009e-12	-1.03543	-0.0502348	1.03543	down	NET2|SFRS11|dJ677H15.2|p54	GO:0000166|GO:0000398|GO:0005515|GO:0005634|GO:0005654|GO:0006369|GO:0006397|GO:0006405|GO:0006406|GO:0008380|GO:0031124|GO:0044822	protein-coding	serine and arginine rich splicing factor 11	chr1	70205682	70253052
ADCY6	ENSG00000174233	112	1.92957e-13	6.27436e-12	-1.07275	-0.101318	1.07275	down	AC6|LCCS8	GO:0003091|GO:0004016|GO:0005515|GO:0005524|GO:0005622|GO:0005886|GO:0005929|GO:0006171|GO:0007189|GO:0007190|GO:0007193|GO:0007212|GO:0010977|GO:0016020|GO:0016021|GO:0019901|GO:0019933|GO:0031226|GO:0034199|GO:0035811|GO:0042312|GO:0046872|GO:0071377|GO:0071380|GO:0071870|GO:1904117|GO:1904322	protein-coding	adenylate cyclase 6	chr12	48766194	48789037
ANTXR1	ENSG00000169604	84168	1.98952e-13	6.45371e-12	-1.11455	-0.156467	1.11455	down	ATR|GAPO|TEM8	GO:0001568|GO:0004888|GO:0005515|GO:0005518|GO:0005886|GO:0007165|GO:0009897|GO:0009986|GO:0010008|GO:0016021|GO:0022414|GO:0031258|GO:0031527|GO:0031532|GO:0034446|GO:0046872|GO:0051015|GO:0070062|GO:1901202|GO:1905050	protein-coding	anthrax toxin receptor 1	chr2	69013178	69249327
2021-09-09	ENSG00000184640	10801	1.98952e-13	6.45371e-12	-1.05679	-0.0796919	1.05679	down	AF17q25|MSF|MSF1|NAPB|PNUTL4|SINT1|SeptD1	GO:0001725|GO:0003924|GO:0005515|GO:0005525|GO:0005737|GO:0005874|GO:0005913|GO:0005930|GO:0007049|GO:0015629|GO:0031105|GO:0048471|GO:0051291|GO:0051301|GO:0097730|GO:0098609|GO:0098641|GO:1902857	protein-coding	septin 9	chr17	77280569	77500596
MIR34AHG	ENSG00000228526	106614088	2.03615e-13	6.601e-12	-1.41552	-0.501332	1.41552	down			ncRNA	MIR34A host gene	chr1	9148011	9196983
SH3GL1	ENSG00000141985	6455	2.10942e-13	6.83443e-12	-1.1631	-0.217976	1.1631	down	CNSA1|EEN|SH3D2B|SH3P8	GO:0002102|GO:0005515|GO:0005737|GO:0005913|GO:0006897|GO:0007165|GO:0007417|GO:0008289|GO:0019902|GO:0031901|GO:0042802|GO:0042995|GO:0051020|GO:0098609|GO:0098641	protein-coding	SH3 domain containing GRB2 like 1, endophilin A2	chr19	4360370	4400547
PHF20	ENSG00000025293	51230	2.36033e-13	7.62901e-12	-1.09325	-0.128619	1.09325	down	C20orf104|GLEA2|HCA58|NZF|TDRD20A|TZP	GO:0000123|GO:0003677|GO:0005515|GO:0005654|GO:0005737|GO:0005829|GO:0006351|GO:0006355|GO:0008270|GO:0031965|GO:0043981|GO:0043982|GO:0043984|GO:0043995|GO:0043996|GO:0046972|GO:0071339|GO:1901796	protein-coding	PHD finger protein 20	chr20	35771974	35950381
WDR13	ENSG00000101940	64743	2.4003e-13	7.75354e-12	-1.28819	-0.365348	1.28819	down	MG21	GO:0005654|GO:0005737|GO:1904691|GO:1990841	protein-coding	WD repeat domain 13	chrX	48590042	48608867
LMAN1	ENSG00000074695	3998	2.41585e-13	7.79907e-12	-1.11993	-0.163403	1.11993	down	ERGIC-53|ERGIC53|F5F8D|FMFD1|MCFD1|MR60|gp58	GO:0000139|GO:0005515|GO:0005537|GO:0005789|GO:0005793|GO:0006457|GO:0006888|GO:0007029|GO:0007030|GO:0007596|GO:0010638|GO:0012507|GO:0016020|GO:0016021|GO:0018279|GO:0030017|GO:0030134|GO:0032527|GO:0033116|GO:0034498|GO:0044220|GO:0046872|GO:0048208|GO:0051082|GO:0070062	protein-coding	lectin, mannose binding 1	chr18	59327823	59359962
SMAD3	ENSG00000166949	4088	2.51132e-13	8.09759e-12	-1.06413	-0.0896721	1.06413	down	HSPC193|HsT17436|JV15-2|LDS1C|LDS3|MADH3	GO:0000122|GO:0000790|GO:0000978|GO:0000983|GO:0000987|GO:0000988|GO:0001102|GO:0001657|GO:0001666|GO:0001701|GO:0001707|GO:0001756|GO:0001889|GO:0001947|GO:0002076|GO:0002520|GO:0003700|GO:0005160|GO:0005515|GO:0005518|GO:0005634|GO:0005637|GO:0005654|GO:0005667|GO:0005737|GO:0005829|GO:0005886|GO:0006351|GO:0006357|GO:0006810|GO:0006919|GO:0006955|GO:0007050|GO:0007179|GO:0007183|GO:0007492|GO:…	protein-coding	SMAD family member 3	chr15	67063763	67195195
HIST1H2AE	ENSG00000277075	3012	2.52465e-13	8.13568e-12	-1.13659	-0.18471	1.13659	down	H2A.1|H2A.2|H2A/a|H2AFA	GO:0000786|GO:0000790|GO:0003677|GO:0005634|GO:0006342|GO:0008285|GO:0046982|GO:0070062	protein-coding	histone cluster 1 H2A family member e	chr6	26216975	26217483
SAMD4B	ENSG00000179134	55095	2.54907e-13	8.20948e-12	-1.11418	-0.155988	1.11418	down	SMGB|Smaug2	GO:0000289|GO:0000932|GO:0003729|GO:0005634|GO:0005737|GO:0006351|GO:0006355|GO:0017148|GO:0030371|GO:0043488|GO:0044822	protein-coding	sterile alpha motif domain containing 4B	chr19	39342396	39385710
NSD3	ENSG00000147548	54904	2.66009e-13	8.56191e-12	-1.05084	-0.0715478	1.05084	down	KMT3F|KMT3G|WHISTLE|WHSC1L1|pp14328	GO:0005515|GO:0005634|GO:0005654|GO:0005694|GO:0006351|GO:0006355|GO:0008270|GO:0016571|GO:0018024|GO:0034968	protein-coding	nuclear receptor binding SET domain protein 3	chr8	38269697	38382272
POLR2M	ENSG00000255529	81488	2.71561e-13	8.73536e-12	-1.15357	-0.2061	1.15357	down	GCOM1|GRINL1A|Gdown|Gdown1	GO:0003899|GO:0005635|GO:0016591|GO:0032774|GO:0035556|GO:0043025|GO:0051685	protein-coding	RNA polymerase II subunit M	chr15	57706629	57717557
PRR3	ENSG00000204576	80742	2.73337e-13	8.78201e-12	-1.17969	-0.238409	1.17969	down	CAT56	GO:0005515|GO:0044822|GO:0046872	protein-coding	proline rich 3	chr6	30556886	30563723
PTOV1	ENSG00000104960	53635	2.73781e-13	8.79103e-12	-1.16862	-0.224804	1.16862	down	ACID2|PTOV-1	GO:0005634|GO:0005886|GO:0006351|GO:0006355|GO:0048471	protein-coding	prostate tumor overexpressed 1	chr19	49850735	49860744
ADAMTSL4	ENSG00000143382	54507	2.86438e-13	9.18647e-12	-1.17384	-0.231236	1.17384	down	ADAMTSL-4|ECTOL2|TSRC1	GO:0002020|GO:0002064|GO:0004222|GO:0005515|GO:0005575|GO:0005614|GO:0005615|GO:0005788|GO:0006508|GO:0006915|GO:0030198|GO:0036066|GO:0043065	protein-coding	ADAMTS like 4	chr1	150549369	150560937
PTBP2	ENSG00000117569	58155	3.02425e-13	9.69343e-12	-1.13014	-0.176497	1.13014	down	PTBLP|brPTB|nPTB	GO:0000166|GO:0003729|GO:0005681|GO:0006376|GO:0021510|GO:0021549|GO:0030426|GO:0033119|GO:0036002|GO:0043025|GO:0044822|GO:2000177	protein-coding	polypyrimidine tract binding protein 2	chr1	96721665	96823738
PCID2	ENSG00000126226	55795	3.12195e-13	1.00006e-11	-1.1371	-0.185354	1.1371	down	F10	GO:0000973|GO:0003690|GO:0003723|GO:0005515|GO:0005575|GO:0005643|GO:0006368|GO:0016973|GO:0035327|GO:0043066|GO:0043488|GO:0045579|GO:0045893|GO:0048536|GO:0070390|GO:0071033|GO:0090267|GO:2000117	protein-coding	PCI domain containing 2	chr13	113165002	113208715
ORC4	ENSG00000115947	5000	3.12639e-13	1.00089e-11	-1.05081	-0.0714989	1.05081	down	ORC4L|ORC4P	GO:0000082|GO:0000166|GO:0000784|GO:0000808|GO:0003688|GO:0005515|GO:0005524|GO:0005634|GO:0005654|GO:0005664|GO:0005730|GO:0005737|GO:0006260|GO:0006270|GO:0015629	protein-coding	origin recognition complex subunit 4	chr2	147930397	148021604
TTC28	ENSG00000100154	23331	3.14415e-13	1.00598e-11	-1.08843	-0.122247	1.08843	down	TPRBK	GO:0000922|GO:0005737|GO:0005813|GO:0007067|GO:0007346|GO:0030496|GO:0051301	protein-coding	tetratricopeptide repeat domain 28	chr22	27978014	28679865
RELT	ENSG00000054967	84957	3.16858e-13	1.01319e-11	-1.29414	-0.371999	1.29414	down	TNFRSF19L|TRLT	GO:0005031|GO:0005737|GO:0005887|GO:0006954|GO:0006955|GO:0007275|GO:0032496|GO:0033209|GO:0042127|GO:0042981|GO:0043410|GO:0070062|GO:0097190	protein-coding	RELT tumor necrosis factor receptor	chr11	73376264	73397474
CCNG2	ENSG00000138764	901	3.22631e-13	1.03043e-11	-1.18672	-0.246976	1.18672	down		GO:0000075|GO:0005737|GO:0007067|GO:0051301	protein-coding	cyclin G2	chr4	77157151	77179142
RPPH1	ENSG00000277209	85495	3.2685e-13	1.04267e-11	-1.0213	-0.0304073	1.0213	down	H1RNA|RPPH1-1		ncRNA	ribonuclease P RNA component H1	chr14	20343048	20343685
PNPLA6	ENSG00000032444	10908	3.45501e-13	1.10086e-11	-1.23254	-0.301639	1.23254	down	BNHS|LNMS|NTE|NTEMND|OMCS|SPG39|iPLA2delta|sws	GO:0001525|GO:0004622|GO:0005783|GO:0005789|GO:0009887|GO:0016020|GO:0016021|GO:0032502|GO:0046470|GO:0046475	protein-coding	patatin like phospholipase domain containing 6	chr19	7533595	7561764
PDZD8	ENSG00000165650	118987	3.51275e-13	1.11793e-11	-1.11564	-0.157871	1.11564	down	PDZK8	GO:0005622|GO:0007010|GO:0016020|GO:0016032|GO:0022604|GO:0035556|GO:0046872	protein-coding	PDZ domain containing 8	chr10	117277274	117375467
KIAA1958	ENSG00000165185	158405	4.02567e-13	1.27589e-11	-1.08365	-0.115899	1.08365	down		GO:0000981|GO:0003677|GO:0005515|GO:0005654|GO:0005737|GO:0006357	protein-coding	KIAA1958	chr9	112486847	112669397
LIMD1	ENSG00000144791	8994	4.21441e-13	1.33414e-11	-1.0766	-0.106488	1.0766	down		GO:0000932|GO:0001666|GO:0002076|GO:0003714|GO:0005515|GO:0005634|GO:0005667|GO:0005737|GO:0005911|GO:0005912|GO:0005925|GO:0006351|GO:0006355|GO:0007010|GO:0007165|GO:0007275|GO:0008270|GO:0008360|GO:0016310|GO:0016442|GO:0016477|GO:0033962|GO:0035195|GO:0035331|GO:0045668|GO:0045892|GO:0090090|GO:2000637	protein-coding	LIM domains containing 1	chr3	45555394	45686338
CEP85L	ENSG00000111860	387119	4.46976e-13	1.41249e-11	-1.09991	-0.13739	1.09991	down	C6orf204|NY-BR-15|bA57K17.2	GO:0005737|GO:0005813	protein-coding	centrosomal protein 85 like	chr6	118460772	118710075
KREMEN1	ENSG00000183762	83999	4.75175e-13	1.49703e-11	-1.24005	-0.310396	1.24005	down	KREMEN|KRM1	GO:0005515|GO:0007154|GO:0016020|GO:0016021|GO:0016055|GO:0060828	protein-coding	kringle containing transmembrane protein 1	chr22	29073078	29168333
WDFY2	ENSG00000139668	115825	4.75398e-13	1.49703e-11	-1.11931	-0.162615	1.11931	down	PROF|WDF2|ZFYVE22	GO:0001934|GO:0005515|GO:0005769|GO:0031982|GO:0045600|GO:0046872	protein-coding	WD repeat and FYVE domain containing 2	chr13	51584455	51767707
ATP8B2	ENSG00000143515	57198	4.98712e-13	1.56953e-11	-1.11035	-0.151018	1.11035	down	ATPID	GO:0000287|GO:0004012|GO:0005524|GO:0005789|GO:0005794|GO:0005886|GO:0007030|GO:0016021|GO:0034220|GO:0045332	protein-coding	ATPase phospholipid transporting 8B2	chr1	154325553	154351307
GFPT1	ENSG00000198380	2673	4.99378e-13	1.57071e-11	-1.05794	-0.0812556	1.05794	down	CMS12|CMSTA1|GFA|GFAT|GFAT 1|GFAT1|GFAT1m|GFPT|GFPT1L|MSLG	GO:0004360|GO:0005829|GO:0005975|GO:0006002|GO:0006047|GO:0006048|GO:0006112|GO:0006541|GO:0030246|GO:0032922|GO:0036498|GO:0070062	protein-coding	glutamine--fructose-6-phosphate transaminase 1	chr2	69319769	69387254
LOC107984340		107984340	5.08038e-13	1.59608e-11	-1.24093	-0.311421	1.24093	down			ncRNA	uncharacterized LOC107984340	chr11	66269832	66278525
PABPC1L	ENSG00000101104	80336	5.11813e-13	1.607e-11	-1.21953	-0.286325	1.21953	down	C20orf119|EPAB|PABPC1L1|dJ1069P2.3	GO:0000166|GO:0001556|GO:0003723|GO:0006378|GO:0048096|GO:0051647|GO:0070062	protein-coding	poly(A) binding protein cytoplasmic 1 like	chr20	44910062	44959035
VTN	ENSG00000109072	7448	5.3002e-13	1.6603e-11	-1.29676	-0.374911	1.29676	down	V75|VN|VNT	GO:0005044|GO:0005178|GO:0005515|GO:0005518|GO:0005576|GO:0005604|GO:0005615|GO:0005796|GO:0006898|GO:0006955|GO:0007155|GO:0007160|GO:0008201|GO:0010811|GO:0010951|GO:0014911|GO:0030195|GO:0030198|GO:0030247|GO:0030449|GO:0030949|GO:0031012|GO:0032092|GO:0033627|GO:0035987|GO:0042802|GO:0048237|GO:0048260|GO:0048709|GO:0050731|GO:0050840|GO:0051258|GO:0061302|GO:0070062|GO:0071062|GO:0072562|GO:…	protein-coding	vitronectin	chr17	28367276	28373091
CATSPER2	ENSG00000166762	117155	5.45786e-13	1.70869e-11	-1.22355	-0.29107	1.22355	down		GO:0005227|GO:0005245|GO:0005515|GO:0005886|GO:0007275|GO:0007283|GO:0030154|GO:0030317|GO:0031514|GO:0032570|GO:0034765|GO:0035036|GO:0036128|GO:0070588|GO:0086010	protein-coding	cation channel sperm associated 2	chr15	43628503	43648877
NOSTRIN	ENSG00000163072	115677	5.75984e-13	1.798e-11	-1.30275	-0.381565	1.30275	down	DaIP2	GO:0003677|GO:0005515|GO:0005634|GO:0005856|GO:0005886|GO:0006897|GO:0007165|GO:0030666|GO:0045892|GO:0050999	protein-coding	nitric oxide synthase trafficking	chr2	168786539	168865514
HIST1H2AC	ENSG00000180573	8334	5.75984e-13	1.798e-11	-1.08657	-0.119781	1.08657	down	H2A/l|H2AFL|dJ221C16.4	GO:0000786|GO:0000790|GO:0003674|GO:0003677|GO:0005634|GO:0006342|GO:0008285|GO:0046982|GO:0070062	protein-coding	histone cluster 1 H2A family member c	chr6	26124145	26139116
RNF31	ENSG00000092098	55072	6.63469e-13	2.06631e-11	-1.03012	-0.0428098	1.03012	down	HOIP|ZIBRA	GO:0000209|GO:0004842|GO:0005515|GO:0005829|GO:0007249|GO:0008270|GO:0009898|GO:0010803|GO:0016874|GO:0023035|GO:0031625|GO:0035631|GO:0043123|GO:0043130|GO:0050852|GO:0051092|GO:0071797|GO:0097039|GO:1903955	protein-coding	ring finger protein 31	chr14	24146683	24167402
PLAGL1	ENSG00000118495	5325	6.70353e-13	2.08533e-11	-1.38904	-0.474085	1.38904	down	LOT1|ZAC|ZAC1	GO:0000977|GO:0001228|GO:0003677|GO:0005634|GO:0005654|GO:0005794|GO:0006366|GO:0006915|GO:0006977|GO:0007050|GO:0030154|GO:0043231|GO:0045944|GO:0046872	protein-coding	PLAG1 like zinc finger 1	chr6	143940300	144064599
DDX17	ENSG00000100201	10521	6.80789e-13	2.11658e-11	-1.00059	-0.000846227	1.00059	down	P72|RH70	GO:0003713|GO:0003723|GO:0003724|GO:0004004|GO:0005515|GO:0005524|GO:0005634|GO:0005654|GO:0005730|GO:0006351|GO:0006396|GO:0008186|GO:0010501|GO:0016020|GO:0030331|GO:0033148|GO:0044822|GO:0045944|GO:2001014	protein-coding	DEAD-box helicase 17	chr22	38483440	38507660
PDE1C	ENSG00000154678	5137	7.0941e-13	2.19921e-11	-1.06464	-0.0903702	1.06464	down	Hcam3|cam-PDE 1C|hCam-3	GO:0004117|GO:0005516|GO:0005829|GO:0007165|GO:0046872	protein-coding	phosphodiesterase 1C	chr7	31751179	32299329
CLIP2	ENSG00000106665	7461	7.41407e-13	2.29576e-11	-1.20495	-0.268972	1.20495	down	CLIP|CLIP-115|CYLN2|WBSCR3|WBSCR4|WSCR3|WSCR4	GO:0005875|GO:0005881|GO:0008017|GO:0035371|GO:0051010	protein-coding	CAP-Gly domain containing linker protein 2	chr7	74289475	74405943
TMCO3	ENSG00000150403	55002	8.36664e-13	2.58034e-11	-1.10028	-0.137871	1.10028	down	C13orf11	GO:0015299|GO:0016020|GO:0016021|GO:0022890|GO:1902600	protein-coding	transmembrane and coiled-coil domains 3	chr13	113490995	113554590
TTC17	ENSG00000052841	55761	8.4821e-13	2.61445e-11	-1.06751	-0.094245	1.06751	down		GO:0005515|GO:0005737|GO:0005886|GO:0015629|GO:0030041|GO:0044782	protein-coding	tetratricopeptide repeat domain 17	chr11	43358932	43494933
LOC102724701	ENSG00000275496	102724701	8.87512e-13	2.73403e-11	-1.28509	-0.361865	1.28509	down	CH507-145C22.1|CH507-154B10.1		ncRNA	uncharacterized LOC102724701	chr21	6228966	6670695
COX6B2	ENSG00000160471	125965	9.29479e-13	2.86003e-11	-1.30855	-0.387973	1.30855	down	COXVIB2|CT59	GO:0004129|GO:0005515|GO:0005758|GO:0030061|GO:1902600	protein-coding	cytochrome c oxidase subunit 6B2	chr19	55349306	55354814
TMEM94	ENSG00000177728	9772	9.68337e-13	2.9745e-11	-1.1193	-0.162602	1.1193	down	KIAA0195	GO:0005654|GO:0016021	protein-coding	transmembrane protein 94	chr17	75441159	75500090
CREBRF	ENSG00000164463	153222	1.00497e-12	3.08177e-11	-1.10746	-0.147256	1.10746	down	C5orf41|LRF	GO:0003700|GO:0005515|GO:0005654|GO:0005737|GO:0006351|GO:0006355|GO:0006810|GO:0006986|GO:0016604|GO:0042711|GO:0043565|GO:1900170|GO:1902213	protein-coding	CREB3 regulatory factor	chr5	173056352	173139284
MAST1	ENSG00000105613	22983	1.05005e-12	3.2145e-11	-1.34714	-0.429902	1.34714	down	SAST|SAST170	GO:0000287|GO:0004674|GO:0005515|GO:0005524|GO:0005622|GO:0005737|GO:0005856|GO:0005886|GO:0006468|GO:0007010|GO:0018105|GO:0035556	protein-coding	microtubule associated serine/threonine kinase 1	chr19	12833951	12874951
PAPPA	ENSG00000182752	5069	1.06848e-12	3.26906e-11	-1.18257	-0.241927	1.18257	down	ASBABP2|DIPLA1|IGFBP-4ase|PAPA|PAPP-A|PAPPA1	GO:0004222|GO:0005576|GO:0005615|GO:0006508|GO:0007565|GO:0008237|GO:0008270|GO:0032354|GO:0044267|GO:0051384	protein-coding	pappalysin 1	chr9	116153804	116402322
EHD2	ENSG00000024422	30846	1.13709e-12	3.47306e-11	-1.16803	-0.224077	1.16803	down	PAST2	GO:0003676|GO:0005509|GO:0005515|GO:0005524|GO:0005525|GO:0005634|GO:0005829|GO:0005886|GO:0005901|GO:0006897|GO:0007596|GO:0010008|GO:0016787|GO:0019898|GO:0019904|GO:0030866|GO:0032456|GO:0048471|GO:0055038|GO:0070062|GO:0072659|GO:0097320|GO:1901741|GO:2001137	protein-coding	EH domain containing 2	chr19	47713343	47743134
MEGF6	ENSG00000162591	1953	1.15796e-12	3.53481e-11	-1.29047	-0.367894	1.29047	down	EGFL3	GO:0005509|GO:0005515|GO:0005575|GO:0005576|GO:0008150	protein-coding	multiple EGF like domains 6	chr1	3489920	3624743
GPC1	ENSG00000063660	2817	1.16995e-12	3.56938e-11	-1.10875	-0.14894	1.10875	down	glypican	GO:0001523|GO:0005507|GO:0005578|GO:0005615|GO:0005768|GO:0005796|GO:0005886|GO:0005887|GO:0006024|GO:0006027|GO:0007411|GO:0014037|GO:0017134|GO:0030200|GO:0030203|GO:0031225|GO:0032288|GO:0040037|GO:0043202|GO:0043236|GO:0043395|GO:0045121|GO:0070062|GO:2001016	protein-coding	glypican 1	chr2	240435671	240468078
RAPGEF6	ENSG00000158987|ENSG00000273217	51735	1.20148e-12	3.66143e-11	-1.09069	-0.125243	1.09069	down	KIA001LB|PDZ-GEF2|PDZGEF2|RA-GEF-2|RAGEF2	GO:0005085|GO:0005515|GO:0005829|GO:0005886|GO:0007265|GO:0016324|GO:0017016|GO:0030033|GO:0030139|GO:0030742|GO:0043087|GO:0043547|GO:0070300|GO:0072659|GO:0090557	protein-coding	Rap guanine nucleotide exchange factor 6	chr5	131423921	131796983
SCN5A	ENSG00000183873	6331	1.30784e-12	3.97865e-11	-1.22883	-0.297288	1.22883	down	CDCD2|CMD1E|CMPD2|HB1|HB2|HBBD|HH1|ICCD|IVF|LQT3|Nav1.5|PFHB1|SSS1|VF1	GO:0001518|GO:0002027|GO:0003231|GO:0003360|GO:0005248|GO:0005515|GO:0005516|GO:0005622|GO:0005783|GO:0005886|GO:0005901|GO:0006814|GO:0009986|GO:0010765|GO:0014704|GO:0014894|GO:0016021|GO:0016328|GO:0017080|GO:0017134|GO:0019228|GO:0019899|GO:0019901|GO:0019904|GO:0021537|GO:0021549|GO:0030018|GO:0030315|GO:0030506|GO:0031625|GO:0035725|GO:0042383|GO:0042475|GO:0044325|GO:0045760|GO:0050679|GO:…	protein-coding	sodium voltage-gated channel alpha subunit 5	chr3	38548057	38649673
RNF165	ENSG00000141622	494470	1.32538e-12	4.02761e-11	-1.30859	-0.38801	1.30859	down	ARKL2|RNF111L2	GO:0000209|GO:0005634|GO:0005737|GO:0008045|GO:0008270|GO:0010259|GO:0030513|GO:0035136|GO:0042787|GO:0043161|GO:0043234|GO:0060384|GO:0061061|GO:0061630	protein-coding	ring finger protein 165	chr18	46326809	46463140
KANSL1	ENSG00000120071	284058	1.36868e-12	4.15216e-11	-1.07761	-0.107836	1.07761	down	CENP-36|KDVS|KIAA1267|MSL1v1|NSL1|hMSL1v1	GO:0000123|GO:0000777|GO:0001047|GO:0005515|GO:0005634|GO:0005654|GO:0035035|GO:0043981|GO:0043982|GO:0043984|GO:0043995|GO:0043996|GO:0044545|GO:0046972|GO:0071339	protein-coding	KAT8 regulatory NSL complex subunit 1	chr17	46029916	46225374
ZNF850	ENSG00000267041	342892	1.38223e-12	4.19089e-11	-1.1461	-0.196736	1.1461	down	ZNF850P	GO:0003677|GO:0005634|GO:0006351|GO:0006355|GO:0046872	protein-coding	zinc finger protein 850	chr19	36714383	36772825
ERVW-1	ENSG00000242950	30816	1.51523e-12	4.57099e-11	-1.11258	-0.153904	1.11258	down	ENV|ENVW|ERVWE1|HERV-7q|HERV-W-ENV|HERV7Q|HERVW|HERVWENV	GO:0005886|GO:0006949|GO:0009653|GO:0016021|GO:0019031	protein-coding	endogenous retrovirus group W member 1	chr7	92468380	92477986
YIPF4	ENSG00000119820	84272	1.62759e-12	4.89622e-11	-1.07738	-0.107533	1.07738	down	FinGER4|Nbla11189	GO:0005515|GO:0005783|GO:0005794|GO:0005886|GO:0016021|GO:0043231	protein-coding	Yip1 domain family member 4	chr2	32277910	32316594
RRBP1	ENSG00000125844	6238	1.71574e-12	5.15277e-11	-1.04719	-0.0665239	1.04719	down	ES/130|ES130|RRp|hES	GO:0001649|GO:0004872|GO:0005783|GO:0005840|GO:0006412|GO:0015031|GO:0016020|GO:0030176|GO:0044822	protein-coding	ribosome binding protein 1	chr20	17613678	17682295
MED28	ENSG00000118579	80306	1.87272e-12	5.61171e-11	-1.08642	-0.119587	1.08642	down	1500003D12Rik|EG1|magicin	GO:0003779|GO:0005515|GO:0006351|GO:0006355|GO:0016020|GO:0016592|GO:0019827|GO:0030864|GO:0051151	protein-coding	mediator complex subunit 28	chr4	17614631	17634105
MRPL42	ENSG00000198015	28977	1.92335e-12	5.76021e-11	-1.07901	-0.109703	1.07901	down	HSPC204|L31MT|L42MT|MRP-L31|MRP-L42|MRP-S32|MRPL31|MRPS32|PTD007|RPML31|S32MT	GO:0003735|GO:0005739|GO:0005743|GO:0005762|GO:0005763|GO:0005886|GO:0006412|GO:0044822|GO:0070125|GO:0070126	protein-coding	mitochondrial ribosomal protein L42	chr12	93467488	93516213
IDS	ENSG00000010404	3423	1.96221e-12	5.87332e-11	-1.07319	-0.10191	1.07319	down	MPS2|SIDS	GO:0004423|GO:0006027|GO:0030207|GO:0043202|GO:0046872	protein-coding	iduronate 2-sulfatase	chrX	149476990	149533935
ORC6	ENSG00000091651	23594	2.20979e-12	6.59604e-11	-1.07633	-0.10612	1.07633	down	ORC6L	GO:0000082|GO:0000808|GO:0003688|GO:0005515|GO:0005634|GO:0005654|GO:0005664|GO:0006260|GO:0006270|GO:0015629|GO:0016020|GO:0016235	protein-coding	origin recognition complex subunit 6	chr16	46689643	46698394
CYTH2	ENSG00000105443	9266	2.4365e-12	7.25265e-11	-1.08351	-0.115712	1.08351	down	ARNO|CTS18|CTS18.1|PSCD2|PSCD2L|SEC7L|Sec7p-L|Sec7p-like|cytohesin-2	GO:0000139|GO:0005086|GO:0005515|GO:0005737|GO:0005829|GO:0005886|GO:0006897|GO:0008289|GO:0016020|GO:0030036|GO:0030426|GO:0032012|GO:0043547|GO:0070679	protein-coding	cytohesin 2	chr19	48465837	48482314
ARGLU1	ENSG00000134884	55082	2.4678e-12	7.34178e-11	-1.09919	-0.136435	1.09919	down		GO:0005515|GO:0005654|GO:0005739|GO:0005913|GO:0006351|GO:0006355|GO:0098609|GO:0098641	protein-coding	arginine and glutamate rich 1	chr13	106541673	106568164
CD151	ENSG00000177697	977	2.61258e-12	7.76391e-11	-1.11199	-0.153141	1.11199	down	GP27|MER2|PETA-3|RAPH|SFA1|TSPAN24	GO:0005178|GO:0005515|GO:0005604|GO:0005829|GO:0005886|GO:0005887|GO:0005925|GO:0007155|GO:0007166|GO:0016020|GO:0016477|GO:0031581|GO:0042098	protein-coding	CD151 molecule (Raph blood group)	chr11	832843	839831
ZEB2	ENSG00000169554	9839	2.69007e-12	7.98979e-11	-1.10188	-0.139969	1.10188	down	HSPC082|SIP-1|SIP1|SMADIP1|ZFHX1B	GO:0000122|GO:0001205|GO:0001227|GO:0001755|GO:0001756|GO:0001843|GO:0003677|GO:0005515|GO:0005634|GO:0006366|GO:0007399|GO:0019208|GO:0021540|GO:0021766|GO:0021846|GO:0021957|GO:0030177|GO:0043507|GO:0045636|GO:0045944|GO:0046872|GO:0048023|GO:0048066|GO:0048668|GO:0050772|GO:0061373|GO:0070412|GO:0097324|GO:1902748|GO:1903056	protein-coding	zinc finger E-box binding homeobox 2	chr2	144384081	144524583
RUNX1	ENSG00000159216	861	2.70539e-12	8.03087e-11	-1.08191	-0.11358	1.08191	down	AML1|AML1-EVI-1|AMLCR1|CBF2alpha|CBFA2|EVI-1|PEBP2aB|PEBP2alpha	GO:0000975|GO:0000977|GO:0001047|GO:0001228|GO:0001503|GO:0002062|GO:0005515|GO:0005524|GO:0005634|GO:0005654|GO:0005737|GO:0006366|GO:0030097|GO:0030854|GO:0032743|GO:0043231|GO:0045766|GO:0045893|GO:0045944|GO:0048935|GO:0071425	protein-coding	runt related transcription factor 1	chr21	34787801	35049344
RABGAP1L	ENSG00000152061	9910	2.71649e-12	8.05938e-11	-1.09244	-0.127559	1.09244	down	HHL|TBC1D18	GO:0005096|GO:0005634|GO:0005769|GO:0005794|GO:0006886|GO:0017137|GO:0031338|GO:0032880|GO:0090630	protein-coding	RAB GTPase activating protein 1 like	chr1	174159410	174995308
FAM133B	ENSG00000234545	257415	3.06399e-12	9.07036e-11	-1.10398	-0.142714	1.10398	down		GO:0044822	protein-coding	family with sequence similarity 133 member B	chr7	92560793	92590394
HIST1H2BG	ENSG00000273802	8339	3.14149e-12	9.29466e-11	-1.10462	-0.143555	1.10462	down	H2B.1A|H2B/a|H2BFA|dJ221C16.8	GO:0000786|GO:0000788|GO:0002227|GO:0003677|GO:0005515|GO:0005615|GO:0005634|GO:0005654|GO:0005737|GO:0006334|GO:0019731|GO:0046982|GO:0050830|GO:0070062	protein-coding	histone cluster 1 H2B family member g	chr6	26215159	26216692
PARP8	ENSG00000151883	79668	3.3602e-12	9.9254e-11	-1.08364	-0.115888	1.08364	down	ARTD16|pART16	GO:0003950|GO:0005622	protein-coding	poly(ADP-ribose) polymerase family member 8	chr5	50665899	50846522
NNT-AS1		100652772	3.39728e-12	1.00294e-10	-1.12672	-0.172134	1.12672	down			ncRNA	NNT antisense RNA 1	chr5	43571594	43603230
LOC105372266		105372266	3.47877e-12	1.02531e-10	-1.35529	-0.438599	1.35529	down			ncRNA	uncharacterized LOC105372266	chr19	8008729	8016025
LNPEP	ENSG00000113441	4012	3.56914e-12	1.0508e-10	-1.00484	-0.00697199	1.00484	down	CAP|IRAP|P-LAP|PLAP	GO:0000209|GO:0002480|GO:0004177|GO:0005515|GO:0005576|GO:0005622|GO:0005765|GO:0005829|GO:0005886|GO:0005887|GO:0006508|GO:0007165|GO:0007267|GO:0007565|GO:0008217|GO:0008237|GO:0008270|GO:0016020|GO:0030163|GO:0030659|GO:0031905|GO:0042277|GO:0043171|GO:0048471|GO:0060395|GO:0061024|GO:0070006	protein-coding	leucyl and cystinyl aminopeptidase	chr5	96935394	97037515
INPP5D	ENSG00000168918	3635	3.612e-12	1.06182e-10	-1.23329	-0.302517	1.23329	down	SHIP|SHIP-1|SHIP1|SIP-145|hp51CN|p150Ship	GO:0004445|GO:0005515|GO:0005829|GO:0005856|GO:0005886|GO:0006661|GO:0006796|GO:0006915|GO:0007165|GO:0008340|GO:0009968|GO:0016064|GO:0016314|GO:0017124|GO:0030889|GO:0034485|GO:0035556|GO:0043065|GO:0043647|GO:0045121|GO:0045409|GO:0045579|GO:0045648|GO:0045656|GO:0045659|GO:0045671|GO:0045779|GO:0046856|GO:0050777|GO:0050852|GO:0050900|GO:0051425|GO:0052659	protein-coding	inositol polyphosphate-5-phosphatase D	chr2	233059967	233207903
SUZ12	ENSG00000178691	23512	3.63065e-12	1.06658e-10	-1.06448	-0.0901518	1.06448	down	CHET9|JJAZ1	GO:0000122|GO:0000979|GO:0001739|GO:0003723|GO:0005515|GO:0005634|GO:0005654|GO:0005730|GO:0006351|GO:0006355|GO:0008284|GO:0016571|GO:0016574|GO:0016586|GO:0031490|GO:0032993|GO:0035064|GO:0035098|GO:0042054|GO:0045596|GO:0045814|GO:0046872	protein-coding	SUZ12 polycomb repressive complex 2 subunit	chr17	31937018	32001045
C19orf33	ENSG00000167644	64073	4.0643e-12	1.19007e-10	-1.28265	-0.359131	1.28265	down	H2RSP|IMUP|IMUP-1|IMUP-2	GO:0005634|GO:0008150	protein-coding	chromosome 19 open reading frame 33	chr19	38304161	38305009
ESRG	ENSG00000265992	790952	4.15401e-12	1.21568e-10	-1.33898	-0.421133	1.33898	down	HESRG	GO:0005634	ncRNA	embryonic stem cell related (non-protein coding)	chr3	54632122	54639857
NIPA1	ENSG00000170113	123606	4.35874e-12	1.2749e-10	-1.10515	-0.144242	1.10515	down	FSP3|SPG6	GO:0005769|GO:0005886|GO:0015095|GO:0015693|GO:0016020|GO:0016021|GO:0055085|GO:1903830	protein-coding	non imprinted in Prader-Willi/Angelman syndrome 1	chr15	22773063	22829791
TRIM52	ENSG00000183718	84851	4.39115e-12	1.28369e-10	-1.14442	-0.194615	1.14442	down	RNF102	GO:0005622|GO:0008270|GO:0051092	protein-coding	tripartite motif containing 52	chr5	181254417	181261139
CAV2	ENSG00000105971	858	4.45421e-12	1.30141e-10	-1.11494	-0.156961	1.11494	down	CAV	GO:0000139|GO:0001937|GO:0001938|GO:0002080|GO:0005515|GO:0005622|GO:0005634|GO:0005794|GO:0005886|GO:0005887|GO:0005901|GO:0005925|GO:0006906|GO:0007005|GO:0007029|GO:0007088|GO:0008286|GO:0016050|GO:0019065|GO:0019901|GO:0030133|GO:0030512|GO:0030674|GO:0031234|GO:0031410|GO:0032947|GO:0042803|GO:0043234|GO:0043410|GO:0043547|GO:0044791|GO:0044794|GO:0045121|GO:0046982|GO:0048278|GO:0048471|GO:…	protein-coding	caveolin 2	chr7	116499390	116508541
ERCC1	ENSG00000012061	2067	4.48397e-12	1.3094e-10	-1.12362	-0.168157	1.12362	down	COFS4|RAD10|UV20	GO:0000014|GO:0000109|GO:0000110|GO:0000710|GO:0000720|GO:0000784|GO:0001094|GO:0001302|GO:0003684|GO:0003697|GO:0005515|GO:0005654|GO:0005669|GO:0005737|GO:0006281|GO:0006283|GO:0006289|GO:0006293|GO:0006295|GO:0006296|GO:0006302|GO:0006310|GO:0006312|GO:0006949|GO:0006979|GO:0007283|GO:0007584|GO:0008022|GO:0008283|GO:0008584|GO:0009650|GO:0009744|GO:0010165|GO:0010259|GO:0019904|GO:0032205|GO:…	protein-coding	ERCC excision repair 1, endonuclease non-catalytic subunit	chr19	45407333	45478828
CCNH	ENSG00000134480	902	4.5457e-12	1.3267e-10	-1.08408	-0.116468	1.08408	down	CAK|CycH|p34|p37	GO:0000082|GO:0000086|GO:0005515|GO:0005634|GO:0005654|GO:0005675|GO:0006283|GO:0006294|GO:0006361|GO:0006362|GO:0006363|GO:0006366|GO:0006367|GO:0006368|GO:0006370|GO:0006468|GO:0008094|GO:0008353|GO:0016538|GO:0019907|GO:0045737|GO:0045944|GO:0070985|GO:1901409	protein-coding	cyclin H	chr5	87376256	87413019
ITPR3	ENSG00000096433	3710	4.73466e-12	1.37961e-10	-1.06193	-0.0866922	1.06193	down	IP3R|IP3R3	GO:0000822|GO:0005220|GO:0005509|GO:0005515|GO:0005640|GO:0005654|GO:0005730|GO:0005737|GO:0005783|GO:0005789|GO:0005886|GO:0005887|GO:0005903|GO:0007186|GO:0007204|GO:0007613|GO:0015278|GO:0016020|GO:0016529|GO:0030168|GO:0030667|GO:0031095|GO:0035091|GO:0043025|GO:0043209|GO:0043235|GO:0043533|GO:0045177|GO:0048016|GO:0050796|GO:0050913|GO:0050916|GO:0050917|GO:0051209|GO:0051260|GO:0051291|GO:…	protein-coding	inositol 1,4,5-trisphosphate receptor type 3	chr6	33620365	33696574
HDAC5	ENSG00000108840	10014	4.90363e-12	1.42499e-10	-1.2479	-0.319502	1.2479	down	HD5|NY-CO-9	GO:0000118|GO:0000122|GO:0001025|GO:0001047|GO:0003682|GO:0004407|GO:0005080|GO:0005515|GO:0005634|GO:0005654|GO:0005737|GO:0005794|GO:0006325|GO:0006338|GO:0006342|GO:0006351|GO:0006476|GO:0006954|GO:0008134|GO:0010830|GO:0010832|GO:0014823|GO:0016575|GO:0030182|GO:0030183|GO:0032041|GO:0032869|GO:0033558|GO:0040029|GO:0042113|GO:0042220|GO:0042493|GO:0042826|GO:0043234|GO:0043393|GO:0044212|GO:…	protein-coding	histone deacetylase 5	chr17	44076746	44123702
ERC1	ENSG00000082805	23085	5.02887e-12	1.4606e-10	-1.06968	-0.0971816	1.06968	down	Cast2|ELKS|ERC-1|RAB6IP2	GO:0000139|GO:0005515|GO:0005737|GO:0005913|GO:0006355|GO:0007252|GO:0007275|GO:0008385|GO:0015031|GO:0017137|GO:0030165|GO:0042147|GO:0042734|GO:0043522|GO:0045202|GO:0048786|GO:0051092|GO:0098609|GO:0098641	protein-coding	ELKS/RAB6-interacting/CAST family member 1	chr12	990509	1495933
ASB3	ENSG00000115239	51130	5.14344e-12	1.49226e-10	-1.07997	-0.110987	1.07997	down	ASB-3	GO:0000151|GO:0004842|GO:0005515|GO:0005634|GO:0005737|GO:0016567|GO:0031625|GO:0035556	protein-coding	ankyrin repeat and SOCS box containing 3	chr2	53532672	53787009
MEGF8	ENSG00000105429	1954	5.16431e-12	1.49751e-10	-1.1527	-0.205023	1.1527	down	C19orf49|CRPT2|EGFL4|SBP1	GO:0003143|GO:0005509|GO:0005515|GO:0005634|GO:0010468|GO:0016021|GO:0030326|GO:0030509|GO:0035108|GO:0042074|GO:0048704|GO:0048842|GO:0055113|GO:0060971|GO:0060972|GO:0060976|GO:0061371|GO:0070062|GO:0071907|GO:0097094|GO:0097155	protein-coding	multiple EGF like domains 8	chr19	42325609	42378769
RASA4B	ENSG00000170667	100271927	5.29155e-12	1.53358e-10	-1.20304	-0.266679	1.20304	down		GO:0005096|GO:0005737|GO:0005829|GO:0031235|GO:0035556|GO:0043547|GO:0046580|GO:0046872	protein-coding	RAS p21 protein activator 4B	chr7	102482445	102543764
PAMR1	ENSG00000149090	25891	5.30109e-12	1.53552e-10	-1.28259	-0.35906	1.28259	down	DKFZP586H2123|FP938|RAMP	GO:0005509|GO:0005615	protein-coding	peptidase domain containing associated with muscle regeneration 1	chr11	35431823	35530300
GDPD5	ENSG00000158555	81544	5.82534e-12	1.68285e-10	-1.23686	-0.306677	1.23686	down	GDE2|PP1665	GO:0005515|GO:0006629|GO:0008889|GO:0016021|GO:0021522|GO:0021895|GO:0030424|GO:0030426|GO:0031175|GO:0043025|GO:0045666|GO:0045746|GO:0045787|GO:0047389|GO:0048505|GO:0097038	protein-coding	glycerophosphodiester phosphodiesterase domain containing 5	chr11	75434640	75525903
LINC00473	ENSG00000223414	90632	5.86398e-12	1.6931e-10	-1.30842	-0.38783	1.30842	down	C6orf176|bA142J11.1	GO:0006351	ncRNA	long intergenic non-protein coding RNA 473	chr6	165939456	165988039
MMS22L	ENSG00000146263	253714	5.91838e-12	1.70698e-10	-1.08188	-0.113543	1.08188	down	C6orf167|dJ39B17.2	GO:0000724|GO:0005515|GO:0005654|GO:0031297|GO:0035101|GO:0042555|GO:0043596	protein-coding	MMS22 like, DNA repair protein	chr6	97142161	97283217
ZNF765	ENSG00000196417	91661	5.9579e-12	1.71727e-10	-1.1229	-0.167228	1.1229	down		GO:0003677|GO:0005515|GO:0005634|GO:0006351|GO:0006355|GO:0046872	protein-coding	zinc finger protein 765	chr19	53389793	53430413
RPTOR	ENSG00000141564	57521	6.03295e-12	1.73723e-10	-1.12544	-0.170487	1.12544	down	KOG1|Mip1	GO:0001030|GO:0001031|GO:0001032|GO:0001156|GO:0001938|GO:0005515|GO:0005654|GO:0005737|GO:0005764|GO:0005765|GO:0005829|GO:0007050|GO:0008361|GO:0009267|GO:0010506|GO:0010800|GO:0016049|GO:0016236|GO:0019901|GO:0030291|GO:0030295|GO:0030307|GO:0030425|GO:0030674|GO:0031669|GO:0031929|GO:0031931|GO:0032008|GO:0032147|GO:0032403|GO:0033138|GO:0038202|GO:0043025|GO:0043231|GO:0045945|GO:0071230|GO:…	protein-coding	regulatory associated protein of MTOR complex 1	chr17	80544819	80966371
CEP152	ENSG00000103995	22995	6.09135e-12	1.75075e-10	-1.11297	-0.154416	1.11297	down	MCPH4|MCPH9|SCKL5	GO:0000086|GO:0000242|GO:0005515|GO:0005654|GO:0005813|GO:0005814|GO:0005829|GO:0007099|GO:0019901|GO:0030030|GO:0051298|GO:0098535|GO:0098536	protein-coding	centrosomal protein 152	chr15	48662531	48811146
ATAD5	ENSG00000176208	79915	6.13021e-12	1.76053e-10	-1.09487	-0.130758	1.09487	down	C17orf41|ELG1|FRAG1	GO:0002377|GO:0005524|GO:0005634|GO:0006974|GO:0030890|GO:0048304|GO:1901990	protein-coding	ATPase family, AAA domain containing 5	chr17	30831970	30895869
ARHGAP26	ENSG00000145819	23092	6.14331e-12	1.76335e-10	-1.0459	-0.0647459	1.0459	down	GRAF|GRAF1|OPHN1L|OPHN1L1	GO:0005096|GO:0005515|GO:0005543|GO:0005575|GO:0005829|GO:0005856|GO:0005925|GO:0007165|GO:0007399|GO:0030036|GO:0043547|GO:0051056	protein-coding	Rho GTPase activating protein 26	chr5	142770384	143229011
HIST2H3C	ENSG00000203811	126961	6.23634e-12	1.7891e-10	-1.04413	-0.0623037	1.04413	down	H3|H3.2|H3/M|H3F2|H3FM|H3FN	GO:0000122|GO:0000183|GO:0000786|GO:0005515|GO:0005576|GO:0005634|GO:0005654|GO:0006334|GO:0007596|GO:0031047|GO:0031492|GO:0042393|GO:0044267|GO:0045814|GO:0045815|GO:0046982|GO:0070062	protein-coding	histone cluster 2 H3 family member c	chr1	149839538	149841193
CNN2	ENSG00000064666	1265	6.6489e-12	1.90442e-10	-1.10331	-0.141833	1.10331	down		GO:0001725|GO:0003779|GO:0005516|GO:0005856|GO:0005911|GO:0005913|GO:0005925|GO:0007010|GO:0016020|GO:0031032|GO:0032970|GO:0070062|GO:0071260|GO:0098609|GO:0098641	protein-coding	calponin 2	chr19	1026581	1039068
CA5B	ENSG00000169239	11238	6.72573e-12	1.92437e-10	-1.2075	-0.272023	1.2075	down	CA-VB	GO:0004089|GO:0005739|GO:0005759|GO:0006730|GO:0008270|GO:0015701	protein-coding	carbonic anhydrase 5B	chrX	15688830	15788409
LINC01355		100996511	7.44582e-12	2.11915e-10	-1.13502	-0.182719	1.13502	down			ncRNA	long intergenic non-protein coding RNA 1355	chr1	23281309	23286752
HIST4H4	ENSG00000197837	121504	7.54352e-12	2.14582e-10	-1.11174	-0.152824	1.11174	down	H4/p	GO:0000183|GO:0000228|GO:0000784|GO:0000786|GO:0000788|GO:0003677|GO:0005515|GO:0005576|GO:0005634|GO:0005654|GO:0006303|GO:0006334|GO:0006335|GO:0006336|GO:0006352|GO:0016020|GO:0016233|GO:0019904|GO:0031012|GO:0031047|GO:0032200|GO:0034080|GO:0042393|GO:0043234|GO:0044267|GO:0044822|GO:0045653|GO:0045814|GO:0045815|GO:0046982|GO:0051290|GO:0070062|GO:1904837	protein-coding	histone cluster 4 H4	chr12	14770555	14771131
MLXIP	ENSG00000175727	22877	7.72427e-12	2.19607e-10	-1.06936	-0.0967433	1.06936	down	MIR|MONDOA|bHLHe36	GO:0000989|GO:0003677|GO:0003700|GO:0005634|GO:0005741|GO:0006351|GO:0046983|GO:1900402	protein-coding	MLX interacting protein	chr12	122078722	122147347
CCDC180	ENSG00000197816	100499483	7.91855e-12	2.25012e-10	-1.24746	-0.318997	1.24746	down	C9orf174|KIAA1529	GO:0016021|GO:0070062	protein-coding	coiled-coil domain containing 180	chr9	97307659	97378524
ITPR1	ENSG00000150995	3708	8.05822e-12	2.2886e-10	-1.20291	-0.266532	1.20291	down	ACV|CLA4|INSP3R1|IP3R|IP3R1|PPP1R94|SCA15|SCA16|SCA29	GO:0001666|GO:0005220|GO:0005509|GO:0005515|GO:0005637|GO:0005730|GO:0005783|GO:0005789|GO:0005886|GO:0005955|GO:0006816|GO:0007165|GO:0009791|GO:0010506|GO:0014069|GO:0015085|GO:0015278|GO:0016020|GO:0016021|GO:0016529|GO:0019855|GO:0030168|GO:0031088|GO:0031094|GO:0031095|GO:0032469|GO:0035091|GO:0042045|GO:0043234|GO:0048016|GO:0050796|GO:0050849|GO:0050882|GO:0051209|GO:0070059|GO:0070679|GO:…	protein-coding	inositol 1,4,5-trisphosphate receptor type 1	chr3	4493348	4847840
ZC3H11A	ENSG00000058673	9877	8.13993e-12	2.31059e-10	-1.02654	-0.0377922	1.02654	down	ZC3HDC11A	GO:0000346|GO:0005515|GO:0005654|GO:0006369|GO:0006405|GO:0006406|GO:0016973|GO:0031124|GO:0044822|GO:0046872	protein-coding	zinc finger CCCH-type containing 11A	chr1	203795654	203854124
ALCAM	ENSG00000170017	214	8.28626e-12	2.34841e-10	-1.08635	-0.119491	1.08635	down	CD166|MEMD	GO:0001772|GO:0002250|GO:0005102|GO:0005515|GO:0005887|GO:0005925|GO:0007155|GO:0007157|GO:0007165|GO:0008045|GO:0009897|GO:0030424|GO:0030425|GO:0031226|GO:0031290|GO:0042101|GO:0043025|GO:0048846|GO:0070062|GO:1990138	protein-coding	activated leukocyte cell adhesion molecule	chr3	105366909	105576900
EIF3EP1		3647	8.30713e-12	2.35309e-10	-1.2212	-0.288296	1.2212	down	EIF3EP|EIF3S6P1|INT6P1		pseudo	eukaryotic translation initiation factor 3 subunit E pseudogene 1	chr6	73263359	73301401
ZNF554	ENSG00000172006	115196	8.55582e-12	2.42099e-10	-1.19386	-0.255636	1.19386	down		GO:0003677|GO:0005634|GO:0005730|GO:0006351|GO:0006355|GO:0046872	protein-coding	zinc finger protein 554	chr19	2819874	2835773
GOLGA8B	ENSG00000215252	440270	8.71059e-12	2.46219e-10	-1.12881	-0.174803	1.12881	down	GOLGA5	GO:0005737|GO:0005794|GO:0032580	protein-coding	golgin A8 family member B	chr15	34525207	34588503
SMAD2	ENSG00000175387	4087	8.98237e-12	2.53768e-10	-1.07372	-0.102619	1.07372	down	JV18|JV18-1|MADH2|MADR2|hMAD-2|hSMAD2	GO:0000122|GO:0000790|GO:0000978|GO:0001077|GO:0001657|GO:0001701|GO:0001706|GO:0001707|GO:0003677|GO:0003682|GO:0003690|GO:0003700|GO:0005160|GO:0005515|GO:0005634|GO:0005654|GO:0005667|GO:0005737|GO:0005829|GO:0006366|GO:0007179|GO:0007182|GO:0007183|GO:0007352|GO:0007369|GO:0008134|GO:0008285|GO:0009749|GO:0009791|GO:0009952|GO:0010718|GO:0017015|GO:0019902|GO:0023019|GO:0030073|GO:0030324|GO:…	protein-coding	SMAD family member 2	chr18	47808957	47931146
PSG7	ENSG00000221878	5676	9.0119e-12	2.54469e-10	-1.5143	-0.598653	1.5143	down	PSBG-7|PSG1|PSGGA	GO:0005576|GO:0007565	protein-coding	pregnancy specific beta-1-glycoprotein 7 (gene/pseudogene)	chr19	42906822	42937178
MKL1	ENSG00000196588	57591	9.06142e-12	2.55733e-10	-1.1205	-0.164143	1.1205	down	BSAC|MAL|MRTF-A	GO:0000976|GO:0001105|GO:0001764|GO:0003700|GO:0003713|GO:0003779|GO:0003785|GO:0005515|GO:0005634|GO:0005654|GO:0005737|GO:0005829|GO:0006351|GO:0010735|GO:0030036|GO:0030900|GO:0031175|GO:0043154|GO:0043522|GO:0045944|GO:0051145|GO:2001234	protein-coding	megakaryoblastic leukemia (translocation) 1	chr22	40410281	40636702
HIST1H3B	ENSG00000274267	8358	9.18132e-12	2.58846e-10	-1.09572	-0.13188	1.09572	down	H3/l|H3FL	GO:0000183|GO:0000228|GO:0000784|GO:0000786|GO:0000788|GO:0005515|GO:0005576|GO:0005634|GO:0005654|GO:0005913|GO:0006334|GO:0006335|GO:0007596|GO:0016020|GO:0031047|GO:0031492|GO:0032200|GO:0042393|GO:0043234|GO:0044267|GO:0045814|GO:0045815|GO:0046982|GO:0051290|GO:0060968|GO:0070062|GO:0098609|GO:0098641	protein-coding	histone cluster 1 H3 family member b	chr6	26031650	26032060
CBFA2T2	ENSG00000078699	9139	9.26259e-12	2.60895e-10	-1.10383	-0.142522	1.10383	down	EHT|MTGR1|ZMYND3|p85	GO:0000122|GO:0003700|GO:0003714|GO:0005515|GO:0005634|GO:0006351|GO:0010976|GO:0010977|GO:0045746|GO:0045892|GO:0046872|GO:0060575	protein-coding	CBFA2/RUNX1 translocation partner 2	chr20	33490075	33650036
MET	ENSG00000105976	4233	9.2637e-12	2.60895e-10	-1.04199	-0.0593351	1.04199	down	AUTS9|DFNB97|HGFR|RCCP2|c-Met	GO:0001886|GO:0004713|GO:0005008|GO:0005515|GO:0005524|GO:0005576|GO:0005886|GO:0005887|GO:0007165|GO:0007166|GO:0008283|GO:0009925|GO:0009986|GO:0010507|GO:0016021|GO:0018108|GO:0019903|GO:0045944|GO:0048012|GO:0048754|GO:0050918|GO:0071526|GO:1901299|GO:2001028	protein-coding	MET proto-oncogene, receptor tyrosine kinase	chr7	116672390	116798386
SPIRE2	ENSG00000204991	84501	9.36562e-12	2.63628e-10	-1.23407	-0.30342	1.23407	down	Spir-2	GO:0003779|GO:0005829|GO:0005856|GO:0005886|GO:0005938|GO:0015031|GO:0016192|GO:0030036|GO:0030659|GO:0032154|GO:0036089|GO:0040038|GO:0045010|GO:0046907|GO:0048471|GO:0051295|GO:0070649	protein-coding	spire type actin nucleation factor 2	chr16	89818179	89871319
KIFC1	ENSG00000237649	3833	9.40181e-12	2.64508e-10	-1.09749	-0.134205	1.09749	down	HSET|KNSL2	GO:0000070|GO:0003777|GO:0005524|GO:0005634|GO:0005769|GO:0005815|GO:0005819|GO:0005871|GO:0005874|GO:0007018|GO:0007080|GO:0007283|GO:0008017|GO:0016020|GO:0016887|GO:0051301|GO:0090307	protein-coding	kinesin family member C1	chr6	33391536	33409924
PDLIM7	ENSG00000196923	9260	9.43756e-12	2.65375e-10	-1.21049	-0.275597	1.21049	down	LMP1|LMP3	GO:0001503|GO:0001725|GO:0001726|GO:0005515|GO:0005634|GO:0005737|GO:0005911|GO:0005925|GO:0006898|GO:0007275|GO:0008270|GO:0015629|GO:0030036|GO:0030154|GO:0045669	protein-coding	PDZ and LIM domain 7	chr5	177483394	177497606
RASAL2	ENSG00000075391	9462	1.01816e-11	2.85999e-10	-1.06834	-0.095376	1.06834	down	NGAP	GO:0000165|GO:0005096|GO:0005515|GO:0005737|GO:0005829|GO:0007165|GO:0031235|GO:0043547|GO:0046580	protein-coding	RAS protein activator like 2	chr1	178094141	178484147
NFAT5	ENSG00000102908	10725	1.0278e-11	2.88556e-10	-1.01383	-0.0198215	1.01383	down	NF-AT5|NFATL1|NFATZ|OREBP|TONEBP	GO:0000978|GO:0001077|GO:0001816|GO:0003700|GO:0005515|GO:0005634|GO:0005654|GO:0005737|GO:0006366|GO:0006970|GO:0007165|GO:0007588|GO:0045944|GO:0070884	protein-coding	nuclear factor of activated T-cells 5	chr16	69565094	69704666
PLEKHG2	ENSG00000090924	64857	1.03151e-11	2.89446e-10	-1.08768	-0.12125	1.08768	down	ARHGEF42|CLG|LDAMD	GO:0005085|GO:0005089|GO:0005829|GO:0035023|GO:0043065|GO:0043547|GO:0051056	protein-coding	pleckstrin homology and RhoGEF domain containing G2	chr19	39412585	39428415
CDK14	ENSG00000058091	5218	1.06652e-11	2.99116e-10	-1.06195	-0.0867122	1.06195	down	PFTAIRE1|PFTK1	GO:0000086|GO:0000308|GO:0004693|GO:0005515|GO:0005524|GO:0005634|GO:0005737|GO:0005829|GO:0005886|GO:0006468|GO:0016055|GO:0030332|GO:0051301|GO:0051726|GO:0060828	protein-coding	cyclin dependent kinase 14	chr7	90466424	91210590
GGA1	ENSG00000100083	26088	1.10953e-11	3.10209e-10	-1.13045	-0.176892	1.13045	down		GO:0003674|GO:0005515|GO:0005654|GO:0005794|GO:0006886|GO:0010008|GO:0016020|GO:0016192|GO:0030131|GO:0043231|GO:0044267|GO:0045732|GO:1901998	protein-coding	golgi associated, gamma adaptin ear containing, ARF binding protein 1	chr22	37608475	37633564
HIST1H4K	ENSG00000273542	8362	1.13025e-11	3.15673e-10	-1.11985	-0.163303	1.11985	down	H4/d|H4F2iii|H4FD|dJ160A22.1	GO:0000183|GO:0000228|GO:0000784|GO:0000786|GO:0000788|GO:0003677|GO:0005515|GO:0005576|GO:0005634|GO:0005654|GO:0006303|GO:0006334|GO:0006335|GO:0006336|GO:0006352|GO:0016020|GO:0016233|GO:0019904|GO:0031012|GO:0031047|GO:0032200|GO:0034080|GO:0042393|GO:0043234|GO:0044267|GO:0044822|GO:0045653|GO:0045814|GO:0045815|GO:0046982|GO:0051290|GO:0070062|GO:1904837	protein-coding	histone cluster 1 H4 family member k	chr6	27831216	27831527
ANKLE2	ENSG00000176915	23141	1.13984e-11	3.18022e-10	-1.06707	-0.0936527	1.06707	down	KIAA0692|LEMD7|Lem4|MCPH16	GO:0005515|GO:0005789|GO:0007067|GO:0007084|GO:0007417|GO:0016020|GO:0019888|GO:0030176|GO:0035307|GO:0042326|GO:0043066|GO:0050790|GO:0051301|GO:0051721	protein-coding	ankyrin repeat and LEM domain containing 2	chr12	132725503	132761888
ZNF528	ENSG00000167555	84436	1.21381e-11	3.38308e-10	-1.18512	-0.245028	1.18512	down		GO:0003677|GO:0003700|GO:0005634|GO:0006351|GO:0006355|GO:0046872	protein-coding	zinc finger protein 528	chr19	52397849	52418412
TPTEP1	ENSG00000100181	387590	1.25342e-11	3.49168e-10	-1.23451	-0.303939	1.23451	down	psiTPTE22		pseudo	transmembrane phosphatase with tensin homology pseudogene 1	chr22	16601887	16698742
CCDC144A	ENSG00000170160|ENSG00000266302	9720	1.26568e-11	3.524e-10	-1.08131	-0.112781	1.08131	down			protein-coding	coiled-coil domain containing 144A	chr17	16689537	16804453
ADGRL2	ENSG00000117114	23266	1.27343e-11	3.54008e-10	-1.0468	-0.0659895	1.0468	down	CIRL2|CL2|LEC1|LPHH1|LPHN2	GO:0004930|GO:0007166|GO:0007186|GO:0016021|GO:0016524|GO:0030246	protein-coding	adhesion G protein-coupled receptor L2	chr1	81306160	81992436
PER3	ENSG00000049246	8863	1.29636e-11	3.60199e-10	-1.10276	-0.141117	1.10276	down	FASPS3|GIG13	GO:0000122|GO:0005515|GO:0005634|GO:0005737|GO:0006351|GO:0019900|GO:0031625|GO:0032922|GO:0045187|GO:0050821	protein-coding	period circadian clock 3	chr1	7784320	7845177
RAD54L	ENSG00000085999	8438	1.30835e-11	3.63343e-10	-1.14134	-0.190727	1.14134	down	HR54|RAD54A|hHR54|hRAD54	GO:0000724|GO:0000733|GO:0003677|GO:0004386|GO:0005515|GO:0005524|GO:0005634|GO:0005654|GO:0006281|GO:0006310|GO:0007126|GO:0008340|GO:0010212|GO:0036310|GO:0042493	protein-coding	RAD54-like (S. cerevisiae)	chr1	46247688	46278473
RERE	ENSG00000142599	473	1.36331e-11	3.7802e-10	-1.10452	-0.143421	1.10452	down	ARG|ARP|ATN1L|DNB1|NEDBEH	GO:0000118|GO:0000122|GO:0001105|GO:0001106|GO:0003682|GO:0003700|GO:0005515|GO:0005634|GO:0006338|GO:0006351|GO:0006607|GO:0008267|GO:0008270|GO:0021691|GO:0021930|GO:0021942|GO:0043565|GO:0045944|GO:0048755|GO:0048813	protein-coding	arginine-glutamic acid dipeptide repeats	chr1	8352397	8817643
MSI2	ENSG00000153944	124540	1.36529e-11	3.78373e-10	-1.04615	-0.0650876	1.04615	down	MSI2H	GO:0000166|GO:0005515|GO:0005737|GO:0005844|GO:0008266|GO:0044822|GO:0048864	protein-coding	musashi RNA binding protein 2	chr17	57255851	57684685
MRNIP	ENSG00000161010	51149	1.38904e-11	3.84562e-10	-1.10799	-0.147948	1.10799	down	C5orf45	GO:0003674|GO:0003682|GO:0005515|GO:0005575|GO:0005634|GO:0005654|GO:0006974|GO:0007095|GO:0008150|GO:0010212|GO:0030870|GO:0045860|GO:0071168|GO:1905168|GO:2001032	protein-coding	MRN complex interacting protein	chr5	179835133	179862173
DDIT4	ENSG00000168209	54541	1.45062e-11	4.00784e-10	-1.2481	-0.319733	1.2481	down	Dig2|REDD-1|REDD1	GO:0001666|GO:0001764|GO:0005622|GO:0005737|GO:0005739|GO:0005829|GO:0007420|GO:0008283|GO:0010801|GO:0030182|GO:0032007|GO:0033137|GO:0042771|GO:0043241|GO:0045820|GO:0048011|GO:0051607|GO:0071549|GO:0071889|GO:0072593|GO:1901216|GO:1902532	protein-coding	DNA damage inducible transcript 4	chr10	72273920	72276036
FAM221A	ENSG00000188732	340277	1.47706e-11	4.07881e-10	-1.15417	-0.206858	1.15417	down	C7orf46		protein-coding	family with sequence similarity 221 member A	chr7	23680130	23703249
TMEM44	ENSG00000145014	93109	1.49214e-11	4.11623e-10	-1.21807	-0.2846	1.21807	down		GO:0005765|GO:0015174|GO:0015181|GO:0015189|GO:0016021	protein-coding	transmembrane protein 44	chr3	194587673	194633689
SERPINE1	ENSG00000106366	5054	1.54776e-11	4.26748e-10	-1.45926	-0.545239	1.45926	down	PAI|PAI-1|PAI1|PLANH1	GO:0001300|GO:0001525|GO:0002020|GO:0002576|GO:0004867|GO:0005102|GO:0005515|GO:0005576|GO:0005615|GO:0005886|GO:0007623|GO:0010469|GO:0010757|GO:0010951|GO:0014912|GO:0030194|GO:0030195|GO:0030198|GO:0030336|GO:0031012|GO:0031093|GO:0032757|GO:0033629|GO:0035491|GO:0042730|GO:0045766|GO:0045944|GO:0048260|GO:0050729|GO:0050829|GO:0051918|GO:0061044|GO:0061045|GO:0070062|GO:0071222|GO:0090026|GO:…	protein-coding	serpin family E member 1	chr7	101127089	101139266
USP49	ENSG00000164663	25862	1.59304e-11	4.38782e-10	-1.12637	-0.171683	1.12637	down		GO:0000398|GO:0004197|GO:0004843|GO:0005515|GO:0005634|GO:0006511|GO:0008270|GO:0016579|GO:0035616|GO:0042393	protein-coding	ubiquitin specific peptidase 49	chr6	41789896	41895361
HIST1H4L	ENSG00000275126	8368	1.64739e-11	4.53058e-10	-1.29196	-0.369559	1.29196	down	H4.k|H4/k|H4FK	GO:0000183|GO:0000228|GO:0000784|GO:0000786|GO:0000788|GO:0003677|GO:0005515|GO:0005576|GO:0005634|GO:0005654|GO:0006303|GO:0006334|GO:0006335|GO:0006336|GO:0006352|GO:0016020|GO:0016233|GO:0019904|GO:0031012|GO:0031047|GO:0032200|GO:0034080|GO:0042393|GO:0043234|GO:0044267|GO:0044822|GO:0045653|GO:0045814|GO:0045815|GO:0046982|GO:0051290|GO:0070062|GO:1904837	protein-coding	histone cluster 1 H4 family member l	chr6	27873199	27873510
TMEM245	ENSG00000106771	23731	1.65328e-11	4.54445e-10	-1.05804	-0.0813958	1.05804	down	C9orf5|CG-2|CG2	GO:0003674|GO:0005215|GO:0005887|GO:0008150|GO:0016021|GO:0055085	protein-coding	transmembrane protein 245	chr9	109015152	109119945
FAM219A	ENSG00000164970	203259	1.73466e-11	4.76085e-10	-1.29031	-0.367717	1.29031	down	C9orf25		protein-coding	family with sequence similarity 219 member A	chr9	34398184	34458570
SPRED1	ENSG00000166068	161742	1.77147e-11	4.85941e-10	-1.15052	-0.202289	1.15052	down	NFLS|PPP1R147|hSpred1|spred-1	GO:0000165|GO:0000188|GO:0005173|GO:0005515|GO:0005654|GO:0005737|GO:0005829|GO:0005886|GO:0005901|GO:0007275|GO:0008543|GO:0010801|GO:0010923|GO:0019901|GO:0019902|GO:0030291|GO:0043517|GO:0090311	protein-coding	sprouty related EVH1 domain containing 1	chr15	38252326	38357249
MYO15B	ENSG00000266714	80022	1.9172e-11	5.24314e-10	-1.31108	-0.39076	1.31108	down	MYO15BP		protein-coding	myosin XVB	chr17	75588058	75626501
SNORD115@		692218	2.05924e-11	5.62302e-10	-1.11577	-0.158041	1.11577	down	HBII-52		other	small nucleolar RNA, C/D box 115 cluster	chr15	25172979	25419462
ZNF83	ENSG00000167766	55769	2.07803e-11	5.67144e-10	-1.0653	-0.0912631	1.0653	down	HPF1|ZNF816B	GO:0003677|GO:0003700|GO:0005515|GO:0005634|GO:0006351|GO:0006355|GO:0046872	protein-coding	zinc finger protein 83	chr19	52594060	52690496
ZC3H6	ENSG00000188177	376940	2.09317e-11	5.70988e-10	-1.17218	-0.22919	1.17218	down	ZC3HDC6	GO:0003674|GO:0005575|GO:0008150|GO:0046872	protein-coding	zinc finger CCCH-type containing 6	chr2	112275594	112340063
RNF217	ENSG00000146373	154214	2.2647e-11	6.15907e-10	-1.1421	-0.191688	1.1421	down	C6orf172|IBRDC1|OSTL|dJ84N20.1	GO:0000151|GO:0000209|GO:0004842|GO:0005737|GO:0005829|GO:0016021|GO:0031624|GO:0032436|GO:0042787|GO:0046872|GO:0061630	protein-coding	ring finger protein 217	chr6	124962545	125092633
KATNAL1	ENSG00000102781	84056	2.27569e-11	6.18584e-10	-1.13196	-0.178828	1.13196	down		GO:0005515|GO:0005524|GO:0005634|GO:0005737|GO:0005874|GO:0007283|GO:0008017|GO:0008568|GO:0031122|GO:0042802|GO:0051013	protein-coding	katanin catalytic subunit A1 like 1	chr13	30202630	30307484
DBN1	ENSG00000113758	1627	2.3221e-11	6.3088e-10	-1.0964	-0.132771	1.0964	down	D0S117E	GO:0003779|GO:0005515|GO:0005522|GO:0005737|GO:0005886|GO:0005913|GO:0005921|GO:0005938|GO:0007015|GO:0010643|GO:0010644|GO:0015629|GO:0030425|GO:0030426|GO:0032507|GO:0042641|GO:0048168|GO:0050773|GO:0061351|GO:0098609|GO:0098641	protein-coding	drebrin 1	chr5	177456608	177479656
CALR	ENSG00000179218	811	2.41367e-11	6.55427e-10	-1.02978	-0.0423349	1.02978	down	CRT|HEL-S-99n|RO|SSA|cC1qR	GO:0000122|GO:0001669|GO:0001849|GO:0001948|GO:0002474|GO:0002502|GO:0003677|GO:0003729|GO:0005178|GO:0005506|GO:0005509|GO:0005515|GO:0005576|GO:0005578|GO:0005615|GO:0005622|GO:0005634|GO:0005737|GO:0005783|GO:0005788|GO:0005790|GO:0005794|GO:0005829|GO:0005844|GO:0005925|GO:0006355|GO:0006457|GO:0006611|GO:0006874|GO:0006898|GO:0007283|GO:0008270|GO:0008284|GO:0009897|GO:0009986|GO:0010628|GO:…	protein-coding	calreticulin	chr19	12938578	12944489
FEM1A	ENSG00000141965	55527	2.45106e-11	6.64911e-10	-1.12321	-0.167631	1.12321	down	EPRAP	GO:0004842|GO:0005737|GO:0016567|GO:0031867|GO:0050728|GO:0051438	protein-coding	fem-1 homolog A	chr19	4791681	4801273
GYS1	ENSG00000104812	2997	2.47744e-11	6.71728e-10	-1.18535	-0.245311	1.18535	down	GSY|GYS	GO:0004373|GO:0005515|GO:0005536|GO:0005829|GO:0005978|GO:0007507|GO:0016020|GO:0016234|GO:0019901|GO:0061547	protein-coding	glycogen synthase 1	chr19	48968125	48993310
SNAPC1	ENSG00000023608	6617	2.61031e-11	7.06687e-10	-1.15168	-0.203744	1.15168	down	PTFgamma|SNAP43	GO:0005634|GO:0005654|GO:0005730|GO:0006355|GO:0019185|GO:0042795|GO:0042796|GO:0043231|GO:0043565	protein-coding	small nuclear RNA activating complex polypeptide 1	chr14	61762357	61796428
NBPF9	ENSG00000269713	400818	2.64602e-11	7.15634e-10	-1.04923	-0.0693363	1.04923	down	AE01		protein-coding	neuroblastoma breakpoint family member 9	chr1	149054027	149103561
COL4A5	ENSG00000188153	1287	2.65818e-11	7.18564e-10	-1.0391	-0.055329	1.0391	down	ASLN|ATS|CA54	GO:0005201|GO:0005576|GO:0005587|GO:0005605|GO:0005788|GO:0007528|GO:0030198|GO:0030574|GO:0031594|GO:0038063	protein-coding	collagen type IV alpha 5 chain	chrX	108439844	108697545
L1CAM	ENSG00000198910	3897	2.71256e-11	7.32528e-10	-1.18176	-0.240938	1.18176	down	CAML1|CD171|HSAS|HSAS1|MASA|MIC5|N-CAM-L1|N-CAML1|NCAM-L1|S10|SPG1	GO:0005886|GO:0005925|GO:0006935|GO:0007155|GO:0007399|GO:0007411|GO:0009986|GO:0016021|GO:0044295|GO:0045773|GO:0050900	protein-coding	L1 cell adhesion molecule	chrX	153861514	153909223
ELFN2	ENSG00000166897|ENSG00000243902	114794	2.73219e-11	7.37459e-10	-1.35247	-0.435601	1.35247	down	LRRC62|PPP1R29	GO:0004864|GO:0005615|GO:0010923|GO:0016021|GO:0019902	protein-coding	extracellular leucine rich repeat and fibronectin type III domain containing 2	chr22	37339583	37427470
METTL21A	ENSG00000144401	151194	2.82589e-11	7.60844e-10	-1.10868	-0.148842	1.10868	down	FAM119A|HCA557b|HSPA-KMT	GO:0005515|GO:0005737|GO:0006479|GO:0016279|GO:0018022|GO:0030544|GO:0043462|GO:0051117	protein-coding	methyltransferase like 21A	chr2	207580631	207625928
LRRC37B	ENSG00000185158	114659	3.20137e-11	8.58076e-10	-1.11998	-0.16347	1.11998	down	LRRC37	GO:0005737|GO:0016021	protein-coding	leucine rich repeat containing 37B	chr17	32007872	32053504
LINC01873	ENSG00000232164	729348	3.2635e-11	8.74293e-10	-1.03551	-0.0503441	1.03551	down			ncRNA	long intergenic non-protein coding RNA 1873	chr2	66383306	66392450
ZNF141	ENSG00000131127	7700	3.43632e-11	9.20133e-10	-1.10166	-0.139676	1.10166	down	D4S90|PAPA6|pHZ-44	GO:0000978|GO:0005634|GO:0006355|GO:0006366|GO:0009653|GO:0035108|GO:0046872	protein-coding	zinc finger protein 141	chr4	337814	384864
PDLIM4	ENSG00000131435	8572	3.56406e-11	9.52917e-10	-1.42709	-0.513073	1.42709	down	RIL	GO:0005515|GO:0008270	protein-coding	PDZ and LIM domain 4	chr5	132257671	132273454
MACF1	ENSG00000127603	23499	3.88496e-11	1.03512e-09	-1.03214	-0.0456384	1.03214	down	ABP620|ACF7|MACF|OFC4	GO:0003779|GO:0005509|GO:0005515|GO:0005737|GO:0005794|GO:0005856|GO:0005874|GO:0005886|GO:0005913|GO:0008017|GO:0010632|GO:0016055|GO:0016887|GO:0030177|GO:0032587|GO:0032886|GO:0042060|GO:0043001|GO:0044822|GO:0045773|GO:0051015|GO:0051893|GO:0098609|GO:0098641	protein-coding	microtubule-actin crosslinking factor 1	chr1	39081316	39487177
LOC107986581		107986581	4.02529e-11	1.07145e-09	-1.15971	-0.213765	1.15971	down			ncRNA	uncharacterized LOC107986581	chr6	25992662	26001775
MIF-AS1		284889	4.07248e-11	1.08347e-09	-1.31814	-0.398504	1.31814	down	MIF-AS		ncRNA	MIF antisense RNA 1	chr22	23894426	23898930
ZNF587	ENSG00000198466	84914	4.07667e-11	1.08405e-09	-1.07128	-0.0993369	1.07128	down	ZF6	GO:0003677|GO:0005515|GO:0005634|GO:0006351|GO:0006355|GO:0046872	protein-coding	zinc finger protein 587	chr19	57849857	57865112
LEPR	ENSG00000116678	3953	4.09894e-11	1.08944e-09	-1.06048	-0.0847108	1.06048	down	CD295|LEP-R|LEPRD|OB-R|OBR	GO:0001525|GO:0004888|GO:0005515|GO:0005576|GO:0005886|GO:0006112|GO:0006909|GO:0007166|GO:0007275|GO:0008203|GO:0010507|GO:0016021|GO:0016323|GO:0019953|GO:0030217|GO:0033210|GO:0038021|GO:0042593|GO:0043235|GO:0044321|GO:0045721|GO:0046850|GO:0051346|GO:0060259|GO:0097009|GO:0098868|GO:2000505	protein-coding	leptin receptor	chr1	65420652	65641559
NFASC	ENSG00000163531	23114	4.22975e-11	1.12309e-09	-1.1948	-0.256764	1.1948	down	NF|NRCAML	GO:0002175|GO:0005515|GO:0005622|GO:0005886|GO:0005925|GO:0007411|GO:0007422|GO:0016021|GO:0019226|GO:0019904|GO:0030913|GO:0033010|GO:0033268|GO:0033270|GO:0034113|GO:0042552|GO:0043194|GO:0043209|GO:0045162|GO:0050808|GO:0070062|GO:0071205|GO:0072661|GO:0086080|GO:0097454	protein-coding	neurofascin	chr1	204828651	205022822
CDIP1	ENSG00000089486	29965	4.30143e-11	1.14156e-09	-1.26585	-0.340106	1.26585	down	C16orf5|CDIP|I1|LITAFL	GO:0003674|GO:0005515|GO:0005634|GO:0006915|GO:0033209|GO:0042771	protein-coding	cell death inducing p53 target 1	chr16	4510675	4538828
GNG7	ENSG00000176533	2788	4.61762e-11	1.22007e-09	-1.32115	-0.401789	1.32115	down		GO:0004871|GO:0005834|GO:0005886|GO:0007186|GO:0008277|GO:0070062|GO:0071377	protein-coding	G protein subunit gamma 7	chr19	2511219	2702709
MEF2D	ENSG00000116604	4209	4.63454e-11	1.22365e-09	-1.19619	-0.258442	1.19619	down		GO:0000165|GO:0000977|GO:0000978|GO:0000981|GO:0001077|GO:0001649|GO:0001958|GO:0002062|GO:0003700|GO:0005515|GO:0005634|GO:0005654|GO:0005737|GO:0006366|GO:0006915|GO:0007399|GO:0007512|GO:0007517|GO:0033613|GO:0035914|GO:0042803|GO:0042826|GO:0043231|GO:0045944|GO:0046982	protein-coding	myocyte enhancer factor 2D	chr1	156463727	156500828
COL8A1	ENSG00000144810	1295	4.86706e-11	1.2822e-09	-1.1134	-0.154976	1.1134	down	C3orf7	GO:0001525|GO:0005515|GO:0005576|GO:0005591|GO:0005615|GO:0005788|GO:0007155|GO:0010811|GO:0030198|GO:0030574|GO:0031012|GO:0035987|GO:0043231|GO:0048593|GO:0050673|GO:0070062	protein-coding	collagen type VIII alpha 1 chain	chr3	99638475	99799226
MSLN	ENSG00000102854	10232	5.00415e-11	1.31703e-09	-1.30469	-0.383707	1.30469	down	MPF|SMRP	GO:0005515|GO:0005615|GO:0005794|GO:0005886|GO:0007155|GO:0007160|GO:0009986|GO:0016020|GO:0031016|GO:0031225	protein-coding	mesothelin	chr16	760762	768865
RN7SL605P		106481087	5.1829e-11	1.36274e-09	-1.35047	-0.433462	1.35047	down			pseudo	RNA, 7SL, cytoplasmic 605, pseudogene	chr11	57528085	57528365
IRX2	ENSG00000170561	153572	5.24103e-11	1.37601e-09	-1.05641	-0.0791674	1.05641	down	IRXA2	GO:0005634|GO:0006355|GO:0043565|GO:0072086|GO:0072272	protein-coding	iroquois homeobox 2	chr5	2736662	2751662
AFAP1-AS1	ENSG00000272620	84740	5.34994e-11	1.40323e-09	-1.16339	-0.218337	1.16339	down	AFAP1-AS|AFAP1AS		ncRNA	AFAP1 antisense RNA 1	chr4	7754090	7778928
MOB3A	ENSG00000172081	126308	5.37692e-11	1.40962e-09	-1.24196	-0.312621	1.24196	down	MOB-LAK|MOB1C|MOBKL2A|moblak	GO:0005622|GO:0046872	protein-coding	MOB kinase activator 3A	chr19	2071038	2096673
TSPAN5	ENSG00000168785	10098	5.50284e-11	1.43913e-09	-1.20165	-0.265018	1.20165	down	NET-4|NET4|TM4SF9|TSPAN-5	GO:0005886|GO:0005887|GO:0019899|GO:0045747|GO:0051604|GO:0090002	protein-coding	tetraspanin 5	chr4	98470367	98658629
SEC24D	ENSG00000150961	9871	5.60638e-11	1.46479e-09	-1.09737	-0.13405	1.09737	down	CLCRP2	GO:0000139|GO:0001701|GO:0002474|GO:0003674|GO:0005515|GO:0005789|GO:0005829|GO:0006886|GO:0006888|GO:0008270|GO:0012507|GO:0019886|GO:0030127|GO:0048208|GO:0048471	protein-coding	SEC24 homolog D, COPII coat complex component	chr4	118722823	118838683
ZNF337	ENSG00000130684	26152	5.77776e-11	1.50737e-09	-1.17675	-0.234804	1.17675	down		GO:0003677|GO:0005515|GO:0005634|GO:0006351|GO:0006355|GO:0046872	protein-coding	zinc finger protein 337	chr20	25674215	25696841
SLC39A13	ENSG00000165915	91252	5.86418e-11	1.52917e-09	-1.21319	-0.278805	1.21319	down	LZT-Hs9	GO:0005385|GO:0005515|GO:0005783|GO:0005794|GO:0006882|GO:0010043|GO:0016021|GO:0030173|GO:0042803|GO:0048471|GO:0061448|GO:0071577	protein-coding	solute carrier family 39 member 13	chr11	47407132	47416501
ZKSCAN3	ENSG00000189298	80317	6.02212e-11	1.5696e-09	-1.17485	-0.232472	1.17485	down	ZF47|ZFP306|ZNF306|ZNF309|ZSCAN13|ZSCAN35|Zfp47|dJ874C20.1|dJ874C20.1.|zfp-47	GO:0000122|GO:0000978|GO:0001078|GO:0003677|GO:0003682|GO:0003700|GO:0005515|GO:0005634|GO:0005737|GO:0006351|GO:0006914|GO:0007040|GO:0010507|GO:0043565|GO:0045892|GO:0045893|GO:0046872|GO:2000773	protein-coding	zinc finger with KRAB and SCAN domains 3	chr6	28349914	28369177
C21orf62	ENSG00000205929	56245	6.05744e-11	1.57804e-09	-1.21364	-0.279337	1.21364	down	B37|C21orf120|PRED81	GO:0003674|GO:0005575|GO:0008150	protein-coding	chromosome 21 open reading frame 62	chr21	32790673	32813743
MIF	ENSG00000240972	4282	6.41134e-11	1.66653e-09	-1.34127	-0.423604	1.34127	down	GIF|GLIF|MMIF	GO:0001516|GO:0002906|GO:0004167|GO:0005102|GO:0005125|GO:0005126|GO:0005515|GO:0005576|GO:0005615|GO:0005654|GO:0005737|GO:0006954|GO:0007166|GO:0007569|GO:0008283|GO:0009986|GO:0010629|GO:0010739|GO:0019752|GO:0030330|GO:0030890|GO:0031666|GO:0031982|GO:0032269|GO:0033033|GO:0033138|GO:0042056|GO:0042327|GO:0043030|GO:0043066|GO:0043209|GO:0043406|GO:0043518|GO:0045087|GO:0048146|GO:0050178|GO:…	protein-coding	macrophage migration inhibitory factor (glycosylation-inhibiting factor)	chr22	23894004	23895227
PGM2L1	ENSG00000165434	283209	6.51272e-11	1.69174e-09	-1.19693	-0.259341	1.19693	down	BM32A|PMMLP	GO:0005829|GO:0006006|GO:0016310|GO:0016868|GO:0046872|GO:0047933	protein-coding	phosphoglucomutase 2 like 1	chr11	74330318	74398473
LOC101929767		101929767	6.60822e-11	1.71489e-09	-1.11345	-0.155042	1.11345	down			ncRNA	uncharacterized LOC101929767	chr17	43148368	43170441
PDGFRB	ENSG00000113721	5159	6.98843e-11	1.81094e-09	-1.06701	-0.0935793	1.06701	down	CD140B|IBGC4|IMF1|JTK12|KOGS|PDGFR|PDGFR-1|PDGFR1|PENTT	GO:0000165|GO:0004713|GO:0004992|GO:0005017|GO:0005019|GO:0005088|GO:0005102|GO:0005161|GO:0005515|GO:0005524|GO:0005634|GO:0005737|GO:0005886|GO:0005925|GO:0006024|GO:0007165|GO:0007186|GO:0007568|GO:0008284|GO:0008584|GO:0009636|GO:0009986|GO:0010863|GO:0014066|GO:0014068|GO:0014911|GO:0016020|GO:0016021|GO:0016324|GO:0016477|GO:0018108|GO:0019899|GO:0019901|GO:0030335|GO:0031226|GO:0031410|GO:…	protein-coding	platelet derived growth factor receptor beta	chr5	150113837	150155872
TSPAN4	ENSG00000214063	7106	7.17597e-11	1.85775e-09	-1.18002	-0.238811	1.18002	down	NAG-2|NAG2|TETRASPAN|TM4SF7|TSPAN-4	GO:0003823|GO:0005178|GO:0005515|GO:0005886|GO:0005887|GO:0005925|GO:0006461|GO:0007166|GO:0031982	protein-coding	tetraspanin 4	chr11	842808	867116
CEP131	ENSG00000141577	22994	7.22375e-11	1.86922e-09	-1.24149	-0.312068	1.24149	down	AZ1|AZI1|ZA1	GO:0000086|GO:0001669|GO:0003674|GO:0005515|GO:0005634|GO:0005813|GO:0005815|GO:0005829|GO:0007275|GO:0007283|GO:0008284|GO:0010824|GO:0015630|GO:0030154|GO:0031965|GO:0032403|GO:0034451|GO:0035735|GO:0035869|GO:0042803|GO:0043231|GO:0045171|GO:0071539|GO:0090316	protein-coding	centrosomal protein 131	chr17	81189593	81222999
PDLIM1	ENSG00000107438	9124	7.28322e-11	1.8828e-09	-1.09401	-0.12962	1.09401	down	CLIM1|CLP-36|CLP36|HEL-S-112|hCLIM1	GO:0001666|GO:0003713|GO:0005667|GO:0005737|GO:0005856|GO:0005913|GO:0005925|GO:0006355|GO:0006979|GO:0008270|GO:0098609|GO:0098641	protein-coding	PDZ and LIM domain 1	chr10	95237572	95291024
STARD13	ENSG00000133121	90627	7.36007e-11	1.90175e-09	-1.11544	-0.15761	1.11544	down	ARHGAP37|DLC2|GT650|LINC00464	GO:0005096|GO:0005515|GO:0005811|GO:0005829|GO:0007165|GO:0008289|GO:0031966|GO:0043542|GO:0043547|GO:0051056|GO:0090051|GO:0097498	protein-coding	StAR related lipid transfer domain containing 13	chr13	33103135	33676768
POU5F1	ENSG00000204531	5460	7.4579e-11	1.92611e-09	-1.22542	-0.29328	1.22542	down	OCT3|OCT4|OTF-3|OTF3|OTF4|Oct-3|Oct-4	GO:0000122|GO:0000976|GO:0000981|GO:0001227|GO:0001714|GO:0001824|GO:0003677|GO:0003700|GO:0005515|GO:0005634|GO:0005654|GO:0005737|GO:0005829|GO:0006355|GO:0006366|GO:0009611|GO:0009653|GO:0009786|GO:0010468|GO:0031625|GO:0035019|GO:0035198|GO:0042789|GO:0043565|GO:0044822|GO:0045944|GO:0060965	protein-coding	POU class 5 homeobox 1	chr6	31164337	31180731
IRX1	ENSG00000170549	79192	7.61009e-11	1.96447e-09	-1.66963	-0.73953	1.66963	down	IRX-5|IRXA1	GO:0005634|GO:0006355|GO:0043565|GO:0072086|GO:0072272	protein-coding	iroquois homeobox 1	chr5	3596054	3601403
VANGL2	ENSG00000162738	57216	7.67264e-11	1.97872e-09	-1.55709	-0.638852	1.55709	down	LPP1|LTAP|STB1|STBM|STBM1	GO:0001725|GO:0001736|GO:0001843|GO:0001942|GO:0001947|GO:0003149|GO:0003150|GO:0003402|GO:0005515|GO:0005886|GO:0005911|GO:0007266|GO:0009952|GO:0015012|GO:0016021|GO:0016323|GO:0016324|GO:0016328|GO:0022007|GO:0030111|GO:0030134|GO:0032835|GO:0032956|GO:0035019|GO:0035787|GO:0036342|GO:0036514|GO:0036515|GO:0042060|GO:0043507|GO:0045176|GO:0045197|GO:0048103|GO:0048105|GO:0048546|GO:0060028|GO:…	protein-coding	VANGL planar cell polarity protein 2	chr1	160400586	160428678
CASP8AP2	ENSG00000118412	9994	7.93721e-11	2.04499e-09	-1.0686	-0.0957216	1.0686	down	CED-4|FLASH|RIP25	GO:0003677|GO:0003714|GO:0005123|GO:0005515|GO:0005634|GO:0005737|GO:0005739|GO:0006351|GO:0006355|GO:0006919|GO:0007049|GO:0007165|GO:0008625|GO:0008656|GO:0016505|GO:0016605|GO:0032184|GO:0036337|GO:0071260|GO:0097190|GO:1903507	protein-coding	caspase 8 associated protein 2	chr6	89829894	89874436
TK1	ENSG00000167900	7083	8.26956e-11	2.12858e-09	-1.08201	-0.113719	1.08201	down	TK2	GO:0004797|GO:0005515|GO:0005524|GO:0005829|GO:0006139|GO:0006259|GO:0008270|GO:0009157|GO:0009165|GO:0016310|GO:0019206|GO:0042802|GO:0043097|GO:0046104|GO:0051289|GO:0071897	protein-coding	thymidine kinase 1	chr17	78174075	78187233
STX16	ENSG00000124222	8675	8.4893e-11	2.18306e-09	-1.07898	-0.109673	1.07898	down	SYN16	GO:0000139|GO:0005484|GO:0005515|GO:0005737|GO:0005794|GO:0005802|GO:0005829|GO:0005925|GO:0006886|GO:0006906|GO:0016021|GO:0019905|GO:0031201|GO:0031985|GO:0032588|GO:0042147|GO:0043231|GO:0048278|GO:0048471|GO:0090161	protein-coding	syntaxin 16	chr20	58651253	58679526
SUSD2	ENSG00000099994	56241	8.89522e-11	2.2809e-09	-1.35734	-0.440786	1.35734	down	BK65A6.2	GO:0005044|GO:0005515|GO:0005886|GO:0006898|GO:0006955|GO:0016021|GO:0030247|GO:0051782|GO:0070062|GO:1902807	protein-coding	sushi domain containing 2	chr22	24181259	24189110
MEGF9	ENSG00000106780	1955	8.93241e-11	2.28935e-09	-1.01991	-0.0284405	1.01991	down	EGFL5	GO:0005575|GO:0005604|GO:0008150|GO:0016021	protein-coding	multiple EGF like domains 9	chr9	120600813	120714470
INTU	ENSG00000164066	27152	9.10441e-11	2.3301e-09	-1.08283	-0.114803	1.08283	down	INT|PDZD6|PDZK6	GO:0005515|GO:0005737|GO:0007399|GO:0008589|GO:0009986|GO:0010839|GO:0021513|GO:0021915|GO:0030216|GO:0030278|GO:0031069|GO:0031514|GO:0036064|GO:0042733|GO:0044458|GO:0045880|GO:0051782|GO:0060173|GO:0060271|GO:1905515	protein-coding	inturned planar cell polarity protein	chr4	127623271	127726737
MTCL1	ENSG00000168502	23255	9.15934e-11	2.34305e-09	-1.0946	-0.130402	1.0946	down	CCDC165|KIAA0802|SOGA2	GO:0000922|GO:0001578|GO:0005615|GO:0005737|GO:0005856|GO:0008017|GO:0010506|GO:0016324|GO:0016327|GO:0016328|GO:0030496|GO:0042803|GO:0044822|GO:0045197|GO:0090314|GO:0097427|GO:2000576	protein-coding	microtubule crosslinking factor 1	chr18	8705661	8832778
LRRTM2	ENSG00000146006	26045	9.65827e-11	2.46483e-09	-1.19823	-0.26091	1.19823	down		GO:0002091|GO:0016021|GO:0030054|GO:0042043|GO:0045211|GO:0050808|GO:0051965|GO:0060076|GO:0060291	protein-coding	leucine rich repeat transmembrane neuronal 2	chr5	138868923	138875368
GOLGA6L9	ENSG00000197978	440295	9.70561e-11	2.47574e-09	-1.17365	-0.231001	1.17365	down	GOLGA6L20	GO:0005794	protein-coding	golgin A6 family-like 9	chr15	82418651	82439153
PLCD1	ENSG00000187091	5333	9.84957e-11	2.51008e-09	-1.43207	-0.5181	1.43207	down	NDNC3|PLC-III	GO:0001525|GO:0001786|GO:0004435|GO:0004871|GO:0005509|GO:0005737|GO:0005829|GO:0005886|GO:0006644|GO:0016042|GO:0032794|GO:0035556|GO:0042127|GO:0043647|GO:0060716|GO:0070062|GO:0070300|GO:1901981	protein-coding	phospholipase C delta 1	chr3	38007496	38029762
FBN1	ENSG00000166147	2200	1.0395e-10	2.64432e-09	-1.02664	-0.0379264	1.02664	down	ACMICD|ECTOL1|FBN|GPHYSD2|MASS|MFLS|MFS1|OCTD|SGS|SSKS|WMS|WMS2	GO:0001501|GO:0001527|GO:0001656|GO:0005178|GO:0005179|GO:0005201|GO:0005509|GO:0005515|GO:0005576|GO:0005578|GO:0005604|GO:0005615|GO:0007507|GO:0008201|GO:0022617|GO:0030023|GO:0030198|GO:0031012|GO:0032403|GO:0033627|GO:0035582|GO:0035583|GO:0043010|GO:0045671|GO:0048048|GO:0048050|GO:0070062|GO:0071560|GO:0090287|GO:1990314|GO:2001205	protein-coding	fibrillin 1	chr15	48408306	48645849
PCGF3	ENSG00000185619	10336	1.07669e-10	2.73609e-09	-1.07859	-0.109143	1.07859	down	DONG1|RNF3|RNF3A	GO:0005515|GO:0005634|GO:0006351|GO:0006355|GO:0008270|GO:0031519	protein-coding	polycomb group ring finger 3	chr4	705748	770640
GALNT2	ENSG00000143641	2590	1.09373e-10	2.77675e-09	-1.11916	-0.162413	1.11916	down	GalNAc-T2	GO:0000139|GO:0002378|GO:0004653|GO:0005515|GO:0005789|GO:0005794|GO:0005795|GO:0006493|GO:0016020|GO:0016266|GO:0018242|GO:0018243|GO:0030145|GO:0030173|GO:0030246|GO:0032580|GO:0048471|GO:0070062	protein-coding	polypeptide N-acetylgalactosaminyltransferase 2	chr1	230057990	230282124
ZMYM2	ENSG00000121741	7750	1.10653e-10	2.80529e-09	-1.02814	-0.0400314	1.02814	down	FIM|MYM|RAMP|SCLL|ZNF198	GO:0000981|GO:0003677|GO:0004713|GO:0005737|GO:0005829|GO:0006351|GO:0006357|GO:0007010|GO:0007275|GO:0008150|GO:0008270|GO:0016605|GO:0018108|GO:0022604|GO:0031624	protein-coding	zinc finger MYM-type containing 2	chr13	19958670	20091829
FSIP2	ENSG00000188738	401024	1.15066e-10	2.91443e-09	-1.04531	-0.0639359	1.04531	down		GO:0005739	protein-coding	fibrous sheath interacting protein 2	chr2	185738628	185833290
LOC100506551	ENSG00000257279	100506551	1.17935e-10	2.98569e-09	-1.40504	-0.490608	1.40504	down			ncRNA	uncharacterized LOC100506551	chr12	116977442	116987337
AP1M1	ENSG00000072958	8907	1.18409e-10	2.99487e-09	-1.10743	-0.147212	1.10743	down	AP47|CLAPM2|CLTNM|MU-1A	GO:0000139|GO:0005515|GO:0005765|GO:0005829|GO:0006886|GO:0016020|GO:0016032|GO:0016192|GO:0019886|GO:0030131|GO:0030659|GO:0030669|GO:0032438|GO:0032588|GO:0035646|GO:0050690|GO:0070062	protein-coding	adaptor related protein complex 1 mu 1 subunit	chr19	16197578	16245907
PRRG1	ENSG00000130962	5638	1.19563e-10	3.02263e-09	-1.08794	-0.121605	1.08794	down	PRGP1	GO:0005509|GO:0005576|GO:0005887	protein-coding	proline rich and Gla domain 1	chrX	37349275	37457295
DCAF16	ENSG00000163257	54876	1.20781e-10	3.05201e-09	-1.10534	-0.144493	1.10534	down	C4orf30	GO:0005515|GO:0016567|GO:0080008	protein-coding	DDB1 and CUL4 associated factor 16	chr4	17800655	17810758
AHRR	ENSG00000063438	57491	1.21599e-10	3.07122e-09	-1.16328	-0.218204	1.16328	down	AHH|AHHR|bHLHe77	GO:0000122|GO:0001191|GO:0003677|GO:0005737|GO:0006351|GO:0009410|GO:0034753|GO:0045944|GO:0046983	protein-coding	aryl-hydrocarbon receptor repressor	chr5	271670	438291
C21orf58	ENSG00000160298	54058	1.25742e-10	3.17288e-09	-1.16567	-0.221163	1.16567	down			protein-coding	chromosome 21 open reading frame 58	chr21	46300181	46323875
MAP2K1	ENSG00000169032	5604	1.27076e-10	3.20356e-09	-1.16883	-0.225064	1.16883	down	CFC3|MAPKK1|MEK1|MKK1|PRKMK1	GO:0000165|GO:0000187|GO:0004672|GO:0004674|GO:0004702|GO:0004708|GO:0004712|GO:0004713|GO:0004728|GO:0005515|GO:0005524|GO:0005634|GO:0005737|GO:0005739|GO:0005769|GO:0005770|GO:0005783|GO:0005794|GO:0005815|GO:0005829|GO:0005886|GO:0005925|GO:0006928|GO:0006935|GO:0007050|GO:0007165|GO:0007507|GO:0008022|GO:0008285|GO:0010628|GO:0010629|GO:0018108|GO:0021697|GO:0030182|GO:0030216|GO:0030878|GO:…	protein-coding	mitogen-activated protein kinase kinase 1	chr15	66386817	66492312
CCDC80	ENSG00000091986	151887	1.30307e-10	3.28346e-09	-1.08771	-0.121289	1.08771	down	DRO1|SSG1|URB|okuribin	GO:0001968|GO:0005604|GO:0005614|GO:0005615|GO:0008201|GO:0010811|GO:0030198	protein-coding	coiled-coil domain containing 80	chr3	112596794	112649530
RNPC3	ENSG00000185946	55599	1.34371e-10	3.38428e-09	-1.14769	-0.198727	1.14769	down	RBM40|RNP|SNRNP65	GO:0000166|GO:0000398|GO:0005634|GO:0005654|GO:0005689|GO:0008380|GO:0030626|GO:0032502|GO:0097157	protein-coding	RNA binding region (RNP1, RRM) containing 3	chr1	103525691	103555239
ZNF175	ENSG00000105497	7728	1.34767e-10	3.39256e-09	-1.18271	-0.242098	1.18271	down	OTK18	GO:0003677|GO:0003700|GO:0005515|GO:0005654|GO:0005737|GO:0006351|GO:0006355|GO:0045111|GO:0046872|GO:0051607	protein-coding	zinc finger protein 175	chr19	51571298	51592508
GJA1	ENSG00000152661	2697	1.34825e-10	3.39256e-09	-1.05546	-0.0778659	1.05546	down	AVSD3|CMDR|CX43|EKVP|GJAL|HLHS1|HSS|ODDD|PPKCA	GO:0000139|GO:0001649|GO:0001701|GO:0001764|GO:0001937|GO:0001947|GO:0002070|GO:0002088|GO:0002544|GO:0003104|GO:0003158|GO:0003294|GO:0004871|GO:0005102|GO:0005243|GO:0005515|GO:0005739|GO:0005741|GO:0005764|GO:0005769|GO:0005771|GO:0005789|GO:0005794|GO:0005829|GO:0005882|GO:0005886|GO:0005887|GO:0005916|GO:0005921|GO:0005922|GO:0005925|GO:0006810|GO:0006915|GO:0006936|GO:0007165|GO:0007204|GO:…	protein-coding	gap junction protein alpha 1	chr6	121435692	121449727
ZNF814	ENSG00000204514	730051	1.37283e-10	3.45279e-09	-1.09715	-0.133755	1.09715	down		GO:0003676|GO:0003700|GO:0005622|GO:0006355|GO:0046872	protein-coding	zinc finger protein 814	chr19	57850315	57916591
PGM5P2	ENSG00000277778	595135	1.39998e-10	3.51614e-09	-1.14036	-0.189491	1.14036	down			pseudo	phosphoglucomutase 5 pseudogene 2	chr9	41006999	41074617
PEG10	ENSG00000242265	23089	1.45404e-10	3.64682e-09	-1.03869	-0.0547695	1.03869	down	EDR|HB-1|MEF3L|Mar2|Mart2|RGAG3	GO:0003677|GO:0005515|GO:0005634|GO:0005737|GO:0006915|GO:0008270|GO:0030154|GO:0030512|GO:0044822	protein-coding	paternally expressed 10	chr7	94656325	94669695
GREM1	ENSG00000166923	26585	1.50635e-10	3.77449e-09	-1.08914	-0.123187	1.08914	down	C15DUPq|CKTSF1B1|CRAC1|CRCS4|DAND2|DRM|DUP15q|GREMLIN|HMPS|HMPS1|IHG-2|MPSH|PIG2	GO:0000902|GO:0001658|GO:0002042|GO:0002092|GO:0003257|GO:0003337|GO:0005125|GO:0005515|GO:0005615|GO:0006915|GO:0007165|GO:0007171|GO:0007267|GO:0008284|GO:0009954|GO:0009986|GO:0010717|GO:0016015|GO:0030199|GO:0030297|GO:0030308|GO:0030326|GO:0030502|GO:0030514|GO:0032331|GO:0032872|GO:0033689|GO:0036122|GO:0042346|GO:0043066|GO:0043184|GO:0045766|GO:0045892|GO:0045944|GO:0046851|GO:0048018|GO:…	protein-coding	gremlin 1, DAN family BMP antagonist	chr15	32717974	32745107
RBM12B	ENSG00000183808	389677	1.54027e-10	3.85771e-09	-1.08992	-0.12422	1.08992	down	MGC:33837	GO:0000166|GO:0005515|GO:0044822	protein-coding	RNA binding motif protein 12B	chr8	93729356	93741017
ZNF562	ENSG00000171466	54811	1.61723e-10	4.04857e-09	-1.09224	-0.12729	1.09224	down		GO:0000978|GO:0005634|GO:0006351|GO:0006355|GO:0046872	protein-coding	zinc finger protein 562	chr19	9641808	9675086
MBTD1	ENSG00000011258	54799	1.64502e-10	4.11431e-09	-1.113	-0.154455	1.113	down	SA49P01	GO:0005634|GO:0006351|GO:0006355|GO:0008270|GO:0016569|GO:0048706	protein-coding	mbt domain containing 1	chr17	51177425	51260163
CACNB3	ENSG00000167535	784	1.72931e-10	4.31311e-09	-1.15535	-0.208325	1.15535	down	CAB3|CACNLB3	GO:0005245|GO:0005262|GO:0005829|GO:0005886|GO:0005891|GO:0006810|GO:0006816|GO:0007268|GO:0007528|GO:0008331|GO:0016020|GO:0016324|GO:0019901|GO:0050852|GO:0051899|GO:0060402|GO:0061337|GO:0061577|GO:0072659|GO:0098903|GO:1901385|GO:1990454	protein-coding	calcium voltage-gated channel auxiliary subunit beta 3	chr12	48813794	48828941
GNAI1	ENSG00000127955	2770	1.73251e-10	4.31909e-09	-1.11512	-0.157202	1.11512	down	Gi	GO:0000287|GO:0001664|GO:0003924|GO:0004871|GO:0005515|GO:0005525|GO:0005634|GO:0005737|GO:0005765|GO:0005813|GO:0005834|GO:0005886|GO:0006457|GO:0007049|GO:0007186|GO:0007188|GO:0007193|GO:0019003|GO:0030496|GO:0031683|GO:0031821|GO:0032794|GO:0043434|GO:0043949|GO:0045121|GO:0050805|GO:0051301|GO:0070062|GO:1904322	protein-coding	G protein subunit alpha i1	chr7	80133955	80219402
PHRF1	ENSG00000070047	57661	1.73802e-10	4.33082e-09	-1.14316	-0.19303	1.14316	down	PPP1R125|RNF221	GO:0006366|GO:0006397|GO:0008270|GO:0016020|GO:0019904|GO:0070063	protein-coding	PHD and ring finger domains 1	chr11	576486	612222
SH3TC2	ENSG00000169247	79628	1.73988e-10	4.33345e-09	-1.37246	-0.456768	1.37246	down	CMT4C|MNMN	GO:0005886|GO:0032287|GO:0033157|GO:0055037|GO:1901184	protein-coding	SH3 domain and tetratricopeptide repeats 2	chr5	148923639	149063163
ZNF789	ENSG00000198556	285989	1.75984e-10	4.38114e-09	-1.12731	-0.172888	1.12731	down		GO:0003677|GO:0003700|GO:0005634|GO:0006351|GO:0006355|GO:0046872	protein-coding	zinc finger protein 789	chr7	99472841	99503650
MIGA1	ENSG00000180488	374986	1.8284e-10	4.54759e-09	-1.11613	-0.158501	1.11613	down	FAM73A	GO:0005515|GO:0005741|GO:0008053|GO:0042803|GO:0045203|GO:0046982	protein-coding	mitoguardin 1	chr1	77779624	77879539
RBFADN	ENSG00000261126	100506070	1.86133e-10	4.62523e-09	-1.18987	-0.250801	1.18987	down			ncRNA	RBFA downstream neighbor (non-protein coding)	chr18	80046900	80095482
MN1	ENSG00000169184	4330	1.90286e-10	4.7219e-09	-1.3437	-0.426208	1.3437	down	MGCR|MGCR1|MGCR1-PEN|dJ353E16.2	GO:0001957|GO:0003674|GO:0005575|GO:0006351|GO:0006355|GO:0007275|GO:0008150	protein-coding	MN1 proto-oncogene, transcriptional regulator	chr22	27748277	27801498
SLC2A3	ENSG00000059804	6515	1.96353e-10	4.8702e-09	-1.51081	-0.595326	1.51081	down	GLUT3	GO:0005355|GO:0005536|GO:0005886|GO:0005887|GO:0005975|GO:0015758|GO:0016021|GO:0019852|GO:0033300|GO:0055056|GO:0070062|GO:0070837|GO:1904659	protein-coding	solute carrier family 2 member 3	chr12	7919230	7936275
SPDYE5	ENSG00000170092	442590	1.98738e-10	4.92708e-09	-1.28642	-0.363367	1.28642	down		GO:0019901|GO:0045859	protein-coding	speedy/RINGO cell cycle regulator family member E5	chr7	75493625	75504304
SUN2	ENSG00000100242	25777	1.98998e-10	4.93127e-09	-1.06989	-0.0974681	1.06989	down	UNC84B	GO:0000784|GO:0000794|GO:0005515|GO:0005521|GO:0005635|GO:0005639|GO:0006998|GO:0007052|GO:0007097|GO:0008017|GO:0010008|GO:0021817|GO:0030335|GO:0031022|GO:0031965|GO:0034993|GO:0042802|GO:0051642|GO:0090286|GO:0090292	protein-coding	Sad1 and UNC84 domain containing 2	chr22	38734725	38794143
RIF1	ENSG00000080345	55183	2.06042e-10	5.10112e-09	-1.03529	-0.0500374	1.03529	down		GO:0000122|GO:0000781|GO:0000793|GO:0001939|GO:0001940|GO:0005634|GO:0005654|GO:0005737|GO:0005886|GO:0006303|GO:0007049|GO:0019827|GO:0043247|GO:0051233|GO:2001034	protein-coding	replication timing regulatory factor 1	chr2	151409883	151508013
U2AF1	ENSG00000160201	7307	2.07513e-10	5.13048e-09	-1.18076	-0.239721	1.18076	down	FP793|RN|RNU2AF1|U2AF35|U2AFBP	GO:0000166|GO:0000398|GO:0005515|GO:0005654|GO:0005681|GO:0006369|GO:0006397|GO:0006405|GO:0006406|GO:0008380|GO:0015030|GO:0016607|GO:0030628|GO:0031124|GO:0044822|GO:0046872|GO:0071013|GO:0089701|GO:1903146|GO:1903955	protein-coding	U2 small nuclear RNA auxiliary factor 1	chr21	43092956	43107587
NEIL1	ENSG00000140398	79661	2.08141e-10	5.14363e-09	-1.22173	-0.288931	1.22173	down	FPG1|NEI1|hFPG1	GO:0003684|GO:0003906|GO:0005634|GO:0005654|GO:0005694|GO:0005737|GO:0005815|GO:0006284|GO:0006289|GO:0006979|GO:0008022|GO:0008270|GO:0016798|GO:0019104|GO:0032074|GO:0045008	protein-coding	nei like DNA glycosylase 1	chr15	75346955	75357114
ZNF483	ENSG00000173258	158399	2.12199e-10	5.23191e-09	-1.13461	-0.182201	1.13461	down	ZKSCAN16|ZSCAN48	GO:0003677|GO:0003700|GO:0005634|GO:0006351|GO:0006355|GO:0046872	protein-coding	zinc finger protein 483	chr9	111525159	111577844
SLC36A4	ENSG00000180773	120103	2.19216e-10	5.39998e-09	-1.24301	-0.313839	1.24301	down	PAT4	GO:0015180|GO:0015193|GO:0015196|GO:0015293|GO:0015808|GO:0015824|GO:0015827|GO:0016021|GO:0035524	protein-coding	solute carrier family 36 member 4	chr11	93144171	93197964
ZNF471	ENSG00000196263	57573	2.25759e-10	5.55353e-09	-1.08196	-0.113648	1.08196	down	ERP1|Z1971	GO:0003677|GO:0003700|GO:0005634|GO:0006351|GO:0006355|GO:0046872	protein-coding	zinc finger protein 471	chr19	56507843	56530221
PSMG4	ENSG00000180822	389362	2.27211e-10	5.58415e-09	-1.14719	-0.198105	1.14719	down	C6orf86|PAC4|bA506K6.2	GO:0043248	protein-coding	proteasome assembly chaperone 4	chr6	3231403	3303373
PHF12	ENSG00000109118	57649	2.3017e-10	5.64913e-09	-1.07405	-0.103061	1.07405	down	PF1	GO:0000122|GO:0000977|GO:0001106|GO:0001222|GO:0003682|GO:0005515|GO:0005634|GO:0005654|GO:0006351|GO:0008270|GO:0016580|GO:0017053|GO:0035091|GO:0042393|GO:0045892	protein-coding	PHD finger protein 12	chr17	28905250	28951771
NEK6	ENSG00000119408	10783	2.35621e-10	5.77239e-09	-1.14511	-0.195485	1.14511	down	SID6-1512	GO:0000287|GO:0000910|GO:0000922|GO:0004674|GO:0004871|GO:0005515|GO:0005524|GO:0005634|GO:0005654|GO:0005737|GO:0005815|GO:0005829|GO:0005874|GO:0006468|GO:0006915|GO:0007059|GO:0007067|GO:0007077|GO:0007165|GO:0007346|GO:0016607|GO:0018105|GO:0019894|GO:0019901|GO:0030071|GO:0031572|GO:0043123|GO:0043231|GO:0046777|GO:0051225|GO:2000772	protein-coding	NIMA related kinase 6	chr9	124257606	124353307
ZNF555	ENSG00000186300	148254	2.41535e-10	5.91459e-09	-1.15987	-0.21396	1.15987	down		GO:0003677|GO:0005515|GO:0005634|GO:0006351|GO:0006355|GO:0046872	protein-coding	zinc finger protein 555	chr19	2841435	2860484
ZNF254	ENSG00000213096	9534	2.48255e-10	6.07086e-09	-1.06149	-0.0860945	1.06149	down	BMZF-5|HD-ZNF1|ZNF539|ZNF91L	GO:0000122|GO:0003677|GO:0003700|GO:0005634|GO:0006351|GO:0046872	protein-coding	zinc finger protein 254	chr19	24033405	24129961
ERCC6L2	ENSG00000182150	375748	2.59219e-10	6.33036e-09	-1.08469	-0.11728	1.08469	down	BMFS2|C9orf102|RAD26L|SR278	GO:0003677|GO:0005524|GO:0005634|GO:0005739|GO:0005815|GO:0006281|GO:0008026	protein-coding	ERCC excision repair 6 like 2	chr9	95875701	96014571
RIMKLA	ENSG00000177181	284716	2.61598e-10	6.38266e-09	-1.4905	-0.575796	1.4905	down	FAM80A|NAAGS|NAAGS-II	GO:0005524|GO:0005737|GO:0006464|GO:0046872|GO:0072590	protein-coding	ribosomal modification protein rimK like family member A	chr1	42380795	42422578
RILPL2	ENSG00000150977	196383	2.62321e-10	6.39161e-09	-1.1392	-0.188017	1.1392	down	RLP2	GO:0003382|GO:0005737|GO:0005813|GO:0005829|GO:0005929|GO:0016020|GO:0031267|GO:0036064|GO:0042802|GO:0051959|GO:0060271|GO:0070062|GO:1903445	protein-coding	Rab interacting lysosomal protein like 2	chr12	123410683	123436717
SLC36A2	ENSG00000186335	153201	2.64354e-10	6.43241e-09	-1.52664	-0.610358	1.52664	down	PAT2|TRAMD1	GO:0005280|GO:0005737|GO:0005886|GO:0006811|GO:0006865|GO:0015078|GO:0015171|GO:0015180|GO:0015187|GO:0015193|GO:0015808|GO:0015816|GO:0016021|GO:0035524|GO:0070062|GO:1902600	protein-coding	solute carrier family 36 member 2	chr5	151314978	151347590
MIRLET7BHG	ENSG00000197182	400931	2.73879e-10	6.65516e-09	-1.10931	-0.149668	1.10931	down	linc-Ppara		ncRNA	MIRLET7B host gene	chr22	46053869	46113928
ZNF382	ENSG00000161298	84911	2.80111e-10	6.80045e-09	-1.18723	-0.247601	1.18723	down	KS1	GO:0000122|GO:0003700|GO:0005634|GO:0006351|GO:0044212|GO:0045944|GO:0046872	protein-coding	zinc finger protein 382	chr19	36604817	36634113
TLCD2	ENSG00000185561	727910	2.85877e-10	6.93731e-09	-1.16541	-0.220838	1.16541	down		GO:0016021	protein-coding	TLC domain containing 2	chr17	1702790	1710438
NAV2	ENSG00000166833	89797	2.8806e-10	6.98714e-09	-1.08702	-0.120375	1.08702	down	HELAD1|POMFIL2|RAINB1|STEERIN2|UNC53H2	GO:0003025|GO:0004386|GO:0005515|GO:0005524|GO:0005614|GO:0005654|GO:0007605|GO:0007608|GO:0007626|GO:0008201|GO:0021554|GO:0021563|GO:0021564	protein-coding	neuron navigator 2	chr11	19350724	20121598
PHF1	ENSG00000112511	5252	2.90078e-10	7.03293e-09	-1.13272	-0.179796	1.13272	down	MTF2L2|PCL1|PHF2|TDRD19C|hPHF1	GO:0003682|GO:0003700|GO:0005515|GO:0005634|GO:0005654|GO:0005737|GO:0005815|GO:0006351|GO:0006355|GO:0006974|GO:0008270|GO:0016569|GO:0035064|GO:0035098|GO:0035861|GO:0045814|GO:0061086|GO:0061087	protein-coding	PHD finger protein 1	chr6	33410399	33416453
ZNF611	ENSG00000213020	81856	2.94795e-10	7.14408e-09	-1.12747	-0.173089	1.12747	down		GO:0003677|GO:0003700|GO:0005634|GO:0006351|GO:0006355|GO:0046872	protein-coding	zinc finger protein 611	chr19	52702813	52735073
MOV10L1	ENSG00000073146	54456	3.00469e-10	7.27504e-09	-1.25471	-0.32735	1.25471	down	CHAMP|DJ402G11.8	GO:0000287|GO:0003723|GO:0004004|GO:0005524|GO:0005622|GO:0007141|GO:0007275|GO:0007281|GO:0007283|GO:0034587|GO:0043046|GO:0043186|GO:0071546	protein-coding	Mov10 RISC complex RNA helicase like 1	chr22	50089879	50161690
LOC101927415		101927415	3.09765e-10	7.49e-09	-1.19586	-0.258046	1.19586	down			ncRNA	uncharacterized LOC101927415	chr12	123575891	123585115
PTAR1	ENSG00000188647	375743	3.21396e-10	7.76425e-09	-1.04895	-0.0689389	1.04895	down		GO:0005737|GO:0008318|GO:0018342|GO:1990234	protein-coding	protein prenyltransferase alpha subunit repeat containing 1	chr9	69709522	69759959
LOC107985349		107985349	3.31167e-10	7.99673e-09	-1.44018	-0.52625	1.44018	down			ncRNA	uncharacterized LOC107985349	chr19	42977463	43171515
CRELD1	ENSG00000163703	78987	3.32238e-10	8.01899e-09	-1.17948	-0.238151	1.17948	down	AVSD2|CIRRIN	GO:0003197|GO:0003279|GO:0005509|GO:0016021	protein-coding	cysteine rich with EGF like domains 1	chr3	9933822	9945413
POLK	ENSG00000122008	51426	3.38364e-10	8.15588e-09	-1.0896	-0.123797	1.0896	down	DINB1|DINP|POLQ	GO:0003684|GO:0003887|GO:0005634|GO:0005654|GO:0006260|GO:0006281|GO:0006283|GO:0006296|GO:0006297|GO:0019985|GO:0033683|GO:0042276|GO:0043231|GO:0046872	protein-coding	DNA polymerase kappa	chr5	75511756	75601144
LINC01232		102725509	3.44419e-10	8.29439e-09	-1.15682	-0.21017	1.15682	down	TCONS_00021520		ncRNA	long intergenic non-protein coding RNA 1232	chr13	99486962	99499306
PSTPIP2	ENSG00000152229	9050	3.47143e-10	8.35254e-09	-1.27857	-0.354531	1.27857	down	MAYP	GO:0003779|GO:0005829|GO:0005856|GO:0007010|GO:0016020|GO:0016477	protein-coding	proline-serine-threonine phosphatase interacting protein 2	chr18	45983536	46072272
PRRC2A	ENSG00000204469	7916	3.52498e-10	8.47759e-09	-1.02335	-0.0332988	1.02335	down	BAT2|D6S51|D6S51E|G2	GO:0005515|GO:0005634|GO:0005737|GO:0016020|GO:0030154|GO:0043231|GO:0044822|GO:0070062	protein-coding	proline rich coiled-coil 2A	chr6	31620720	31637771
LOC105369201		105369201	3.53281e-10	8.49262e-09	-1.16004	-0.21417	1.16004	down			protein-coding	uncharacterized LOC105369201	chr15	100849561	100885329
BCKDK	ENSG00000103507	10295	3.68502e-10	8.83094e-09	-1.20299	-0.266625	1.20299	down	BCKDKD|BDK	GO:0004674|GO:0005515|GO:0005524|GO:0005739|GO:0005759|GO:0005947|GO:0006468|GO:0009063|GO:0009083|GO:0016301|GO:0016310|GO:0047323	protein-coding	branched chain ketoacid dehydrogenase kinase	chr16	31106107	31112791
HIST1H2AL	ENSG00000276903	8332	3.70323e-10	8.87063e-09	-1.11515	-0.157235	1.11515	down	H2A.i|H2A/i|H2AFI|dJ193B12.9	GO:0000786|GO:0000790|GO:0003677|GO:0005515|GO:0005634|GO:0006342|GO:0008150|GO:0019899|GO:0046982|GO:0070062	protein-coding	histone cluster 1 H2A family member l	chr6	27838662	27865798
NPIPB5	ENSG00000243716	100132247	3.99979e-10	9.55972e-09	-1.01845	-0.0263739	1.01845	down			protein-coding	nuclear pore complex interacting protein family member B5	chr16	22479121	22536521
ZNF738		148203	4.03633e-10	9.63851e-09	-1.14641	-0.197127	1.14641	down		GO:0000209|GO:0003677|GO:0004842|GO:0005634|GO:0006351|GO:0006355	pseudo	zinc finger protein 738	chr19	21358930	21379302
LINC00969		440993	4.07507e-10	9.7267e-09	-1.14877	-0.200092	1.14877	down			ncRNA	long intergenic non-protein coding RNA 969	chr3	195681279	195724737
TICRR	ENSG00000140534	90381	4.23606e-10	1.01065e-08	-1.08003	-0.111065	1.08003	down	C15orf42|SLD3|Treslin	GO:0000075|GO:0001731|GO:0003682|GO:0005515|GO:0005634|GO:0005654|GO:0006260|GO:0006281|GO:0010212|GO:0030174|GO:0033314	protein-coding	TOPBP1 interacting checkpoint and replication regulator	chr15	89518523	89631056
GPR155	ENSG00000163328	151556	4.37186e-10	1.04166e-08	-1.23967	-0.309953	1.23967	down	DEP.7|DEPDC3|PGR22	GO:0003674|GO:0005737|GO:0016021|GO:0035556|GO:0050890|GO:0055085|GO:0070062	protein-coding	G protein-coupled receptor 155	chr2	174431571	174487094
CPEB1-AS1	ENSG00000259462	283692	4.3939e-10	1.04645e-08	-1.28628	-0.363207	1.28628	down			ncRNA	CPEB1 antisense RNA 1	chr15	82647770	82692820
APCDD1	ENSG00000154856	147495	4.40257e-10	1.04805e-08	-1.49927	-0.58426	1.49927	down	B7323|DRAPC1|FP7019|HHS|HTS|HYPT1	GO:0001942|GO:0005887|GO:0016055|GO:0017147|GO:0030178|GO:0043615	protein-coding	APC down-regulated 1	chr18	10454628	10489948
JMJD6	ENSG00000070495	23210	4.53994e-10	1.07932e-08	-1.14338	-0.193311	1.14338	down	PSR|PTDSR|PTDSR1	GO:0001822|GO:0002040|GO:0003723|GO:0003727|GO:0004872|GO:0005506|GO:0005515|GO:0005634|GO:0005654|GO:0005730|GO:0005829|GO:0005886|GO:0006351|GO:0006355|GO:0006397|GO:0007166|GO:0007507|GO:0008380|GO:0018395|GO:0030324|GO:0030529|GO:0032452|GO:0033077|GO:0033746|GO:0033749|GO:0042116|GO:0042802|GO:0042803|GO:0043654|GO:0048024|GO:0048821|GO:0055114|GO:0060041|GO:0070078|GO:0070079|GO:0070815	protein-coding	arginine demethylase and lysine hydroxylase	chr17	76712832	76726799
DKK3	ENSG00000050165	27122	4.8457e-10	1.14948e-08	-1.12361	-0.168146	1.12361	down	REIC|RIG	GO:0005615|GO:0009653|GO:0016055|GO:0017015|GO:0030325|GO:0032348|GO:0045892|GO:0090090|GO:1902613|GO:2000065	protein-coding	dickkopf WNT signaling pathway inhibitor 3	chr11	11963106	12009769
PTPN14	ENSG00000152104	5784	4.85523e-10	1.15123e-08	-1.08092	-0.112254	1.08092	down	PEZ|PTP36	GO:0001946|GO:0003712|GO:0004725|GO:0005515|GO:0005634|GO:0005654|GO:0005737|GO:0005856|GO:0006351|GO:0006355|GO:0006470|GO:0008285|GO:0030971|GO:0035335|GO:0046825	protein-coding	protein tyrosine phosphatase, non-receptor type 14	chr1	214344172	214552449
MSH5-SAPCD1	ENSG00000255152	100532732	4.87889e-10	1.15633e-08	-1.18166	-0.240809	1.18166	down	MSH5-C6orf26		ncRNA	MSH5-SAPCD1 readthrough (NMD candidate)	chr6	31739948	31764851
PWAR5	ENSG00000279192	8123	4.99908e-10	1.18325e-08	-1.13169	-0.178474	1.13169	down	D15S226E|PAR-5|PAR5		ncRNA	Prader Willi/Angelman region RNA 5	chr15	24979557	25022666
PCSK7	ENSG00000160613	9159	5.01711e-10	1.18648e-08	-1.06211	-0.0869382	1.06211	down	LPC|PC7|PC8|SPC7	GO:0004252|GO:0008233|GO:0016485|GO:0016486|GO:0030173	protein-coding	proprotein convertase subtilisin/kexin type 7	chr11	117204337	117232525
CYB5RL	ENSG00000215883	606495	5.0487e-10	1.19343e-08	-1.13836	-0.186954	1.13836	down		GO:0004128|GO:0005634|GO:0005654|GO:0005789|GO:0015701|GO:0055114|GO:0071949	protein-coding	cytochrome b5 reductase like	chr1	54143392	54200073
GPALPP1	ENSG00000133114	55425	5.07669e-10	1.19904e-08	-1.14935	-0.200818	1.14935	down	AD029|KIAA1704|LSR7|bA245H20.2		protein-coding	GPALPP motifs containing 1	chr13	44989529	45037669
SEMA6D	ENSG00000137872	80031	5.10483e-10	1.20511e-08	-1.05007	-0.0704867	1.05007	down		GO:0001755|GO:0005737|GO:0005886|GO:0005887|GO:0014911|GO:0014912|GO:0021591|GO:0030215|GO:0030335|GO:0045499|GO:0048843|GO:0050919|GO:0071526	protein-coding	semaphorin 6D	chr15	47184101	47774223
CDON	ENSG00000064309	50937	5.10855e-10	1.20546e-08	-1.11697	-0.159595	1.11697	down	CDO|CDON1|HPE11|ORCAM	GO:0001708|GO:0002088|GO:0005515|GO:0005886|GO:0005887|GO:0007155|GO:0007224|GO:0007520|GO:0009952|GO:0010172|GO:0014816|GO:0021987|GO:0031012|GO:0043410|GO:0043497|GO:0045663|GO:0045666|GO:0045944|GO:0048643|GO:0051057|GO:0051149|GO:0060059|GO:2000179	protein-coding	cell adhesion associated, oncogene regulated	chr11	125955796	126063335
DNAJC18	ENSG00000170464	202052	5.25502e-10	1.23731e-08	-1.15326	-0.205712	1.15326	down		GO:0016021	protein-coding	DnaJ heat shock protein family (Hsp40) member C18	chr5	139408588	139444491
LOC100288152		100288152	5.3152e-10	1.25093e-08	-1.31339	-0.393301	1.31339	down			ncRNA	uncharacterized LOC100288152	chr5	473236	480884
HCP5	ENSG00000206337	10866	5.62031e-10	1.31813e-08	-1.00094	-0.0013539	1.00094	down	6S2650E|D6S2650E|P5-1	GO:0006952	ncRNA	HLA complex P5 (non-protein coding)	chr6	31463182	31477506
DVL1	ENSG00000107404	1855	5.82701e-10	1.36601e-08	-1.20368	-0.26745	1.20368	down	DRS2|DVL|DVL1L1|DVL1P1	GO:0001505|GO:0001934|GO:0003674|GO:0005109|GO:0005515|GO:0005829|GO:0005874|GO:0006366|GO:0006469|GO:0007269|GO:0007411|GO:0007507|GO:0007528|GO:0008013|GO:0010976|GO:0014069|GO:0016328|GO:0019899|GO:0019901|GO:0021915|GO:0022007|GO:0030136|GO:0030177|GO:0030424|GO:0030426|GO:0031122|GO:0031410|GO:0032091|GO:0032436|GO:0034504|GO:0035176|GO:0035372|GO:0035556|GO:0042802|GO:0043005|GO:0043025|GO:…	protein-coding	dishevelled segment polarity protein 1	chr1	1335276	1349350
CACNG8	ENSG00000142408	59283	6.03749e-10	1.41412e-08	-1.31967	-0.400173	1.31967	down		GO:0005245|GO:0005886|GO:0005891|GO:0006816|GO:0014069|GO:0016247|GO:0019226|GO:0030054|GO:0030666|GO:0032281|GO:0045211|GO:0061337|GO:0070588|GO:2000311	protein-coding	calcium voltage-gated channel auxiliary subunit gamma 8	chr19	53963040	53990215
SLC43A3	ENSG00000134802	29015	6.11554e-10	1.43116e-08	-1.1195	-0.162855	1.1195	down	EEG1|FOAP-13|PRO1659|SEEEG-1	GO:0003674|GO:0005575|GO:0008150|GO:0016021|GO:0055085	protein-coding	solute carrier family 43 member 3	chr11	57387365	57427580
FRMPD1	ENSG00000070601	22844	6.29298e-10	1.47013e-08	-1.25312	-0.325524	1.25312	down	FRMD2	GO:0005515|GO:0005829|GO:0005856|GO:0005886|GO:0070062	protein-coding	FERM and PDZ domain containing 1	chr9	37651000	37746904
ZNF430	ENSG00000118620	80264	6.43937e-10	1.50367e-08	-1.12664	-0.17203	1.12664	down		GO:0000978|GO:0005634|GO:0006351|GO:0006355|GO:0021762|GO:0046872	protein-coding	zinc finger protein 430	chr19	21020620	21060050
LONP1	ENSG00000196365	9361	6.46149e-10	1.50753e-08	-1.14674	-0.197539	1.14674	down	CODASS|LON|LONP|LonHS|PIM1|PRSS15|hLON	GO:0000002|GO:0001666|GO:0003697|GO:0003727|GO:0004176|GO:0004252|GO:0005515|GO:0005524|GO:0005634|GO:0005654|GO:0005737|GO:0005739|GO:0005759|GO:0006515|GO:0007005|GO:0007568|GO:0009725|GO:0010044|GO:0016020|GO:0032042|GO:0034599|GO:0042645|GO:0043531|GO:0043565|GO:0051131|GO:0051260|GO:0051603|GO:0051880|GO:0070182|GO:0070361|GO:0070362|GO:0070363|GO:0070364|GO:0070407	protein-coding	lon peptidase 1, mitochondrial	chr19	5691834	5720572
MIR663AHG	ENSG00000227195	284801	6.52422e-10	1.52151e-08	-1.5164	-0.600646	1.5164	down			ncRNA	MIR663A host gene	chr20	26186920	26251526
KANK2	ENSG00000197256	25959	6.55933e-10	1.52903e-08	-1.08229	-0.114089	1.08229	down	ANKRD25|MXRA3|PPKWH|SIP	GO:0000122|GO:0005515|GO:0005737|GO:0005739|GO:0006351|GO:0006915|GO:0008285|GO:0033147|GO:0043069|GO:0070563|GO:2000134	protein-coding	KN motif and ankyrin repeat domains 2	chr19	11164267	11197791
WDR60	ENSG00000126870	55112	7.15937e-10	1.6653e-08	-1.19631	-0.258596	1.19631	down	FAP163|SRPS6|SRTD8	GO:0005515|GO:0005615|GO:0030030|GO:0070062|GO:0097542	protein-coding	WD repeat domain 60	chr7	158856578	158956747
JMJD1C	ENSG00000171988	221037	7.17948e-10	1.66926e-08	-1.06575	-0.091871	1.06575	down	KDM3C|TRIP-8|TRIP8	GO:0000785|GO:0000976|GO:0005515|GO:0005622|GO:0005634|GO:0005654|GO:0006351|GO:0006355|GO:0007596|GO:0031490|GO:0032454|GO:0033169|GO:0046872|GO:0046966|GO:0051213|GO:0055114	protein-coding	jumonji domain containing 1C	chr10	63167221	63521850
ARHGAP23	ENSG00000275832	57636	7.31351e-10	1.69896e-08	-1.05961	-0.0835349	1.05961	down		GO:0005096|GO:0005829|GO:0007165|GO:0043547|GO:0051056|GO:0070062	protein-coding	Rho GTPase activating protein 23	chr17	38419280	38512392
ABCC9	ENSG00000069431	10060	7.32088e-10	1.69932e-08	-1.08358	-0.115808	1.08358	down	ABC37|ATFB12|CANTU|CMD1O|SUR2	GO:0005215|GO:0005267|GO:0005524|GO:0005886|GO:0006813|GO:0007165|GO:0008076|GO:0008281|GO:0008282|GO:0010107|GO:0015459|GO:0030017|GO:0042383|GO:0043225|GO:0044325|GO:0051607|GO:0055085|GO:0098656|GO:1903779	protein-coding	ATP binding cassette subfamily C member 9	chr12	21797401	21941402
CRIP2	ENSG00000182809	1397	7.40416e-10	1.71779e-08	-1.25834	-0.331522	1.25834	down	CRIP|CRP2|ESP1	GO:0005938|GO:0008270|GO:0008284|GO:0030097|GO:0031012	protein-coding	cysteine rich protein 2	chr14	105472962	105480170
MAP1LC3C	ENSG00000197769	440738	7.42146e-10	1.72106e-08	-1.27797	-0.353855	1.27797	down	ATG8J|LC3C	GO:0000045|GO:0000421|GO:0000422|GO:0005515|GO:0005776|GO:0005829|GO:0005874|GO:0006995|GO:0008017|GO:0012505|GO:0016236|GO:0031090|GO:0031410|GO:0031625	protein-coding	microtubule associated protein 1 light chain 3 gamma	chr1	241995490	241999073
SCARNA2	ENSG00000270066|ENSG00000278249	677766	7.47362e-10	1.73241e-08	-1.23375	-0.303046	1.23375	down	HBII-382|mgU2-25/61		ncRNA	small Cajal body-specific RNA 2	chr1	109100193	109100619
LINC02080	ENSG00000267065	101928514	7.57474e-10	1.7551e-08	-1.18982	-0.250738	1.18982	down			ncRNA	long intergenic non-protein coding RNA 2080	chr17	76799044	76807102
SCARNA13	ENSG00000252481	677768	7.69006e-10	1.78028e-08	-1.17829	-0.236698	1.17829	down	U93		ncRNA	small Cajal body-specific RNA 13	chr14	95533355	95533629
DENND4A	ENSG00000174485	10260	7.70302e-10	1.78252e-08	-1.08581	-0.118777	1.08581	down	IRLB|MYCPBP	GO:0003677|GO:0005634|GO:0006351|GO:0006355|GO:0017112|GO:0043547	protein-coding	DENN domain containing 4A	chr15	65658046	65792293
GPR173	ENSG00000184194	54328	7.9454e-10	1.83703e-08	-1.30026	-0.378801	1.30026	down	SREB3	GO:0004930|GO:0004968|GO:0005886|GO:0007165|GO:0007186|GO:0016021|GO:0097211|GO:2001223	protein-coding	G protein-coupled receptor 173	chrX	53049091	53080615
CYB5R3	ENSG00000100243	1727	8.01949e-10	1.85336e-08	-1.11722	-0.159913	1.11722	down	B5R|DIA1	GO:0004128|GO:0005737|GO:0005739|GO:0005741|GO:0005743|GO:0005783|GO:0005789|GO:0005811|GO:0005833|GO:0006695|GO:0008015|GO:0016020|GO:0016208|GO:0019852|GO:0043531|GO:0050660|GO:0051287|GO:0055114|GO:0070062	protein-coding	cytochrome b5 reductase 3	chr22	42617840	42649568
DPY19L3	ENSG00000178904	147991	8.07004e-10	1.86345e-08	-1.03794	-0.0537259	1.03794	down		GO:0000030|GO:0005637|GO:0016021|GO:0018406	protein-coding	dpy-19 like 3 (C. elegans)	chr19	32405543	32485895
GALNT16	ENSG00000100626	57452	8.4081e-10	1.93735e-08	-1.27434	-0.349749	1.27434	down	GALNACT16|GALNTL1|GalNAc-T16	GO:0000139|GO:0004653|GO:0006486|GO:0016021|GO:0030246|GO:0046872|GO:0070062	protein-coding	polypeptide N-acetylgalactosaminyltransferase 16	chr14	69259277	69359308
GNPTG	ENSG00000090581	84572	8.94774e-10	2.05905e-08	-1.16045	-0.214685	1.16045	down	C16orf27|GNPTAG|LP2537|RJD9	GO:0000139|GO:0003976|GO:0005794|GO:0016256|GO:0042803|GO:0046835|GO:0070062	protein-coding	N-acetylglucosamine-1-phosphate transferase gamma subunit	chr16	1351923	1364113
CSNK1D	ENSG00000141551	1453	9.03213e-10	2.07758e-08	-1.0534	-0.0750507	1.0534	down	ASPS|CKIdelta|FASPS2|HCKID	GO:0000086|GO:0000139|GO:0001934|GO:0001948|GO:0004672|GO:0004674|GO:0005515|GO:0005524|GO:0005634|GO:0005654|GO:0005794|GO:0005813|GO:0005819|GO:0005829|GO:0005876|GO:0005886|GO:0005913|GO:0006281|GO:0006364|GO:0006468|GO:0006897|GO:0007020|GO:0007030|GO:0007165|GO:0008360|GO:0016055|GO:0018105|GO:0032436|GO:0032922|GO:0033116|GO:0034067|GO:0042277|GO:0042752|GO:0043005|GO:0048208|GO:0048471|GO:…	protein-coding	casein kinase 1 delta	chr17	82239023	82273731
LOC400212		400212	9.33123e-10	2.14547e-08	-1.3439	-0.426429	1.3439	down			ncRNA	uncharacterized LOC400212	chr14	50956259	50962002
MZT2B	ENSG00000152082	80097	9.49862e-10	2.18209e-08	-1.34179	-0.424155	1.34179	down	FAM128B|MOZART2B	GO:0005515|GO:0005813|GO:0005819|GO:0008274	protein-coding	mitotic spindle organizing protein 2B	chr2	130181737	130190729
UACA	ENSG00000137831	55075	9.75416e-10	2.23888e-08	-1.09607	-0.132341	1.09607	down	NUCLING	GO:0003674|GO:0005515|GO:0005576|GO:0005634|GO:0005737|GO:0005739|GO:0005856|GO:0008150|GO:0070062|GO:0097190|GO:1901222	protein-coding	uveal autoantigen with coiled-coil domains and ankyrin repeats	chr15	70654554	70778868
SEMA3A	ENSG00000075213	10371	9.84477e-10	2.25872e-08	-1.0561	-0.0787427	1.0561	down	COLL1|HH16|Hsema-I|Hsema-III|SEMA1|SEMAD|SEMAIII|SEMAL|SemD|coll-1	GO:0001755|GO:0001764|GO:0002027|GO:0005576|GO:0005615|GO:0006915|GO:0007411|GO:0007413|GO:0010633|GO:0010977|GO:0021612|GO:0021637|GO:0021675|GO:0021772|GO:0021785|GO:0021828|GO:0030215|GO:0030424|GO:0030425|GO:0036486|GO:0038191|GO:0045499|GO:0048485|GO:0048813|GO:0048841|GO:0048843|GO:0048846|GO:0048880|GO:0050919|GO:0060385|GO:0060666|GO:0061549|GO:0061551|GO:0071526|GO:0097490|GO:0097491|GO:…	protein-coding	semaphorin 3A	chr7	83955777	84492724
SLFNL1-AS1	ENSG00000281207	100507178	9.90956e-10	2.27262e-08	-1.21442	-0.280267	1.21442	down			ncRNA	SLFNL1 antisense RNA 1	chr1	41014590	41043890
LARP6	ENSG00000166173	55323	1.04631e-09	2.39446e-08	-1.19902	-0.261853	1.19902	down	ACHN	GO:0000166|GO:0003723|GO:0005634|GO:0005737|GO:0006396|GO:0006417|GO:0030529	protein-coding	La ribonucleoprotein domain family member 6	chr15	70829130	70854159
SDC3	ENSG00000162512	9672	1.04854e-09	2.39856e-08	-1.10021	-0.137776	1.10021	down	SDCN|SYND3	GO:0001523|GO:0005796|GO:0005886|GO:0006024|GO:0006027|GO:0009986|GO:0016020|GO:0016021|GO:0016477|GO:0030203|GO:0043202	protein-coding	syndecan 3	chr1	30869467	30908761
AFDN	ENSG00000130396	4301	1.05327e-09	2.40835e-08	-1.02272	-0.0324116	1.02272	down	AF6|MLL-AF6|MLLT4	GO:0005515|GO:0005654|GO:0005737|GO:0005829|GO:0005886|GO:0005911|GO:0005913|GO:0007155|GO:0007165|GO:0007267|GO:0008022|GO:0017016|GO:0030054|GO:0032880|GO:0034332|GO:0043547|GO:0090557|GO:0098609|GO:0098641	protein-coding	afadin, adherens junction formation factor	chr6	167826922	167972023
DCP1A	ENSG00000272886	55802	1.06692e-09	2.43853e-08	-1.05954	-0.0834446	1.05954	down	HSA275986|Nbla00360|SMAD4IP1|SMIF	GO:0000184|GO:0000290|GO:0000932|GO:0003729|GO:0005515|GO:0005634|GO:0005737|GO:0005829|GO:0008047|GO:0016020|GO:0016787|GO:0030234|GO:0031087|GO:0042802|GO:0043085|GO:0043231|GO:0043488|GO:0043928|GO:1903608	protein-coding	decapping mRNA 1A	chr3	53283428	53347610
GIGYF1	ENSG00000146830	64599	1.07783e-09	2.4624e-08	-1.09892	-0.136093	1.09892	down	GYF1|PERQ1	GO:0048009	protein-coding	GRB10 interacting GYF protein 1	chr7	100679507	100689448
RBBP4	ENSG00000162521	5928	1.08705e-09	2.48242e-08	-1.02919	-0.0415122	1.02919	down	NURF55|RBAP48|lin-53	GO:0000790|GO:0000978|GO:0000980|GO:0004407|GO:0005515|GO:0005634|GO:0005654|GO:0006260|GO:0006335|GO:0006336|GO:0006338|GO:0006351|GO:0006355|GO:0007049|GO:0008094|GO:0008285|GO:0016575|GO:0016580|GO:0016581|GO:0016589|GO:0031492|GO:0031497|GO:0033186|GO:0034080|GO:0035098|GO:0042393|GO:0042826|GO:0043044|GO:0043234|GO:0045814|GO:0051726|GO:1901796	protein-coding	RB binding protein 4, chromatin remodeling factor	chr1	32651142	32686211
B4GALNT2	ENSG00000167080	124872	1.10771e-09	2.52853e-08	-1.10795	-0.147889	1.10795	down	B4GALT|GALGT2	GO:0006047|GO:0006486|GO:0008376|GO:0016021|GO:0019276|GO:0022408|GO:0030173|GO:0030259	protein-coding	beta-1,4-N-acetyl-galactosaminyltransferase 2	chr17	49132460	49176840
CLDN11	ENSG00000013297	5010	1.1185e-09	2.55207e-08	-1.14696	-0.197816	1.14696	down	OSP|OTM	GO:0005198|GO:0005886|GO:0005923|GO:0007283|GO:0008366|GO:0016021|GO:0016338|GO:0042802|GO:0043209|GO:0045178|GO:0070062	protein-coding	claudin 11	chr3	170418865	170437715
FBXO2	ENSG00000116661	26232	1.12605e-09	2.56821e-08	-1.50655	-0.591249	1.50655	down	FBG1|FBX2|Fbs1|NFB42|OCP1	GO:0000209|GO:0001540|GO:0001948|GO:0004842|GO:0005515|GO:0005737|GO:0005783|GO:0005829|GO:0006464|GO:0006508|GO:0006516|GO:0008285|GO:0016567|GO:0019005|GO:0030246|GO:0030433|GO:0031090|GO:0031146|GO:0031396|GO:0043197|GO:0070062	protein-coding	F-box protein 2	chr1	11648367	11655785
POLD1	ENSG00000062822	5424	1.16492e-09	2.65349e-08	-1.12378	-0.168355	1.12378	down	CDC2|CRCS10|MDPL|POLD	GO:0000109|GO:0000166|GO:0000722|GO:0000723|GO:0000731|GO:0000784|GO:0003677|GO:0003682|GO:0003684|GO:0003887|GO:0005515|GO:0005634|GO:0005654|GO:0005737|GO:0006260|GO:0006271|GO:0006281|GO:0006283|GO:0006287|GO:0006296|GO:0006297|GO:0006298|GO:0008296|GO:0009411|GO:0016020|GO:0016235|GO:0019899|GO:0019985|GO:0033683|GO:0034644|GO:0042769|GO:0043625|GO:0045004|GO:0046872|GO:0051539|GO:0055089	protein-coding	DNA polymerase delta 1, catalytic subunit	chr19	50384204	50418018
TNRC6B	ENSG00000100354	23112	1.198e-09	2.72425e-08	-1.0656	-0.09167	1.0656	down		GO:0000166|GO:0000932|GO:0005515|GO:0005829|GO:0007223|GO:0031047|GO:0035194|GO:0035278|GO:0044822|GO:0048015|GO:0060213|GO:1900153	protein-coding	trinucleotide repeat containing 6B	chr22	40044817	40335808
PITPNM1	ENSG00000110697	9600	1.21529e-09	2.76239e-08	-1.16284	-0.217649	1.16284	down	DRES9|NIR2|PITPNM|RDGB|RDGB1|RDGBA|RDGBA1|Rd9	GO:0005515|GO:0005737|GO:0005789|GO:0005811|GO:0006629|GO:0007420|GO:0007602|GO:0008526|GO:0015031|GO:0015914|GO:0016020|GO:0030496|GO:0031210|GO:0032154|GO:0032580|GO:0035091|GO:0046872|GO:0070300	protein-coding	phosphatidylinositol transfer protein membrane associated 1	chr11	67491768	67506263
PARP15	ENSG00000173200	165631	1.23421e-09	2.8042e-08	-1.07232	-0.100736	1.07232	down	ARTD7|BAL3|pART7	GO:0003950|GO:0005634|GO:0006351|GO:0006355	protein-coding	poly(ADP-ribose) polymerase family member 15	chr3	122577602	122639047
FAM107B	ENSG00000065809	83641	1.24127e-09	2.81787e-08	-1.12289	-0.167215	1.12289	down	C10orf45|HITS		protein-coding	family with sequence similarity 107 member B	chr10	14518557	14774897
NOL4L	ENSG00000197183|ENSG00000283233	140688	1.26395e-09	2.86814e-08	-1.11335	-0.154912	1.11335	down	C20orf112|C20orf113|dJ1184F4.2|dJ1184F4.4	GO:0003723|GO:0005515|GO:0005654|GO:0005730|GO:0005737	protein-coding	nucleolar protein 4 like	chr20	32443059	32585074
ZNF891	ENSG00000214029	101060200	1.28905e-09	2.92018e-08	-1.12414	-0.168819	1.12414	down		GO:0003677|GO:0005634|GO:0006351|GO:0006355|GO:0046872	protein-coding	zinc finger protein 891	chr12	133106817	133130473
IL11RA	ENSG00000137070	3590	1.38781e-09	3.13599e-08	-1.20222	-0.265698	1.20222	down	CRSDA	GO:0004871|GO:0004888|GO:0004896|GO:0005886|GO:0005887|GO:0007566|GO:0019221|GO:0032502|GO:0060322	protein-coding	interleukin 11 receptor subunit alpha	chr9	34646645	34661892
FAM20C	ENSG00000177706	56975	1.38986e-09	3.13932e-08	-1.25251	-0.324818	1.25251	down	DMP-4|DMP4|G-CK|GEF-CK|RNS	GO:0004674|GO:0005509|GO:0005515|GO:0005524|GO:0005615|GO:0005794|GO:0006468|GO:0030145|GO:0030501|GO:0031214|GO:0036179|GO:0040036|GO:0045669|GO:0046034|GO:0051174|GO:0070062|GO:0070166|GO:0071895|GO:0097187	protein-coding	FAM20C, golgi associated secretory pathway kinase	chr7	192969	260745
TERC	ENSG00000270141|ENSG00000277925	7012	1.45281e-09	3.27326e-08	-1.29431	-0.372182	1.29431	down	DKCA1|PFBMFT2|SCARNA19|TR|TRC3|hTR		ncRNA	telomerase RNA component	chr3	169764520	169765060
ZSCAN30	ENSG00000186814	100101467	1.45635e-09	3.27987e-08	-1.10695	-0.146585	1.10695	down	ZNF-WYM|ZNF397OS|ZNF917	GO:0003700|GO:0005634|GO:0006351|GO:0006355|GO:0043565|GO:0046872	protein-coding	zinc finger and SCAN domain containing 30	chr18	35251058	35290245
CITED2	ENSG00000164442	10370	1.49349e-09	3.35789e-08	-1.09005	-0.124396	1.09005	down	ASD8|MRG-1|MRG1|P35SRJ|VSD2	GO:0000122|GO:0000790|GO:0001105|GO:0001106|GO:0001666|GO:0001889|GO:0003151|GO:0003156|GO:0003682|GO:0003700|GO:0003713|GO:0003714|GO:0005515|GO:0005634|GO:0006351|GO:0007368|GO:0007507|GO:0007530|GO:0008283|GO:0010628|GO:0010629|GO:0022409|GO:0030154|GO:0030336|GO:0030511|GO:0034405|GO:0035035|GO:0035360|GO:0035802|GO:0043066|GO:0043627|GO:0045787|GO:0045892|GO:0045893|GO:0045944|GO:0048536|GO:…	protein-coding	Cbp/p300 interacting transactivator with Glu/Asp rich carboxy-terminal domain 2	chr6	139371807	139374620
ICAM5	ENSG00000105376	7087	1.56726e-09	3.51787e-08	-1.91136	-0.934603	1.91136	down	TLCN|TLN	GO:0005178|GO:0005515|GO:0005886|GO:0005887|GO:0006909|GO:0007155|GO:0016337|GO:0030198|GO:0050776	protein-coding	intercellular adhesion molecule 5	chr19	10289981	10296778
STK25	ENSG00000115694	10494	1.57167e-09	3.52631e-08	-1.0704	-0.098155	1.0704	down	SOK1|YSK1	GO:0000139|GO:0004672|GO:0004702|GO:0005515|GO:0005524|GO:0005737|GO:0005794|GO:0006468|GO:0006979|GO:0007163|GO:0007165|GO:0023014|GO:0032874|GO:0036481|GO:0042542|GO:0042803|GO:0046777|GO:0046872|GO:0050772|GO:0051645|GO:0051683|GO:0070062|GO:0090168	protein-coding	serine/threonine kinase 25	chr2	241492674	241509730
LYRM7	ENSG00000186687	90624	1.5779e-09	3.53881e-08	-1.13432	-0.181829	1.13432	down	C5orf31|MC3DN8|MZM1L	GO:0005759	protein-coding	LYR motif containing 7	chr5	131170810	131205426
VKORC1	ENSG00000167397	79001	1.62593e-09	3.64348e-08	-1.2709	-0.345849	1.2709	down	EDTP308|MST134|MST576|VKCFD2|VKOR	GO:0005789|GO:0007596|GO:0016021|GO:0017144|GO:0017187|GO:0042373|GO:0047057|GO:0048038|GO:0055114|GO:0060348	protein-coding	vitamin K epoxide reductase complex subunit 1	chr16	31086760	31095980
TRMT44	ENSG00000155275	152992	1.6352e-09	3.66275e-08	-1.25454	-0.327157	1.25454	down	C4orf23|METTL19|TRM44	GO:0005737|GO:0016300|GO:0030488|GO:0046872	protein-coding	tRNA methyltransferase 44 homolog (S. cerevisiae)	chr4	8438869	8512610
KCNJ2	ENSG00000123700	3759	1.68512e-09	3.76829e-08	-1.17406	-0.231504	1.17406	down	ATFB9|HHBIRK1|HHIRK1|IRK1|KIR2.1|LQT7|SQT3	GO:0005242|GO:0005546|GO:0005790|GO:0005791|GO:0005794|GO:0005886|GO:0005887|GO:0006813|GO:0008076|GO:0010107|GO:0014704|GO:0014861|GO:0015467|GO:0015693|GO:0030007|GO:0030315|GO:0031224|GO:0042802|GO:0043025|GO:0043197|GO:0051289|GO:0055119|GO:0060075|GO:0060306|GO:0061337|GO:0071260|GO:0071805|GO:0086002|GO:0086004|GO:0086008|GO:0086011|GO:0086012|GO:0086013|GO:0086091|GO:0090076|GO:1901381	protein-coding	potassium voltage-gated channel subfamily J member 2	chr17	70168673	70180048
ZBTB20	ENSG00000181722	26137	1.77986e-09	3.97355e-08	-1.23235	-0.301413	1.23235	down	DPZF|HOF|ODA-8S|PRIMS|ZNF288	GO:0000122|GO:0001078|GO:0003677|GO:0005634|GO:0005654|GO:0006351|GO:0032728|GO:0032755|GO:0032760|GO:0046872	protein-coding	zinc finger and BTB domain containing 20	chr3	114314501	115147271
GARNL3	ENSG00000136895	84253	1.84923e-09	4.11647e-08	-1.24529	-0.316481	1.24529	down	bA356B19.1	GO:0005096|GO:0043547|GO:0051056	protein-coding	GTPase activating Rap/RanGAP domain like 3	chr9	127224265	127393660
HIST1H2AM	ENSG00000278677	8336	1.8613e-09	4.13821e-08	-1.08319	-0.115286	1.08319	down	H2A.1|H2A/n|H2AFN|dJ193B12.1	GO:0000786|GO:0000790|GO:0003677|GO:0005515|GO:0005634|GO:0006342|GO:0008150|GO:0019899|GO:0046982|GO:0070062	protein-coding	histone cluster 1 H2A family member m	chr6	27890635	27893149
IP6K2	ENSG00000068745	51447	1.87026e-09	4.1564e-08	-1.10626	-0.145685	1.10626	down	IHPK2|PIUS	GO:0000827|GO:0000828|GO:0000829|GO:0000832|GO:0005515|GO:0005524|GO:0005634|GO:0005654|GO:0006817|GO:0008440|GO:0030308|GO:0043065|GO:0043647|GO:0045111|GO:0046854|GO:0052723|GO:0052724|GO:0052836|GO:0052839|GO:0060337	protein-coding	inositol hexakisphosphate kinase 2	chr3	48688003	48740353
HEXDC	ENSG00000169660	284004	1.87675e-09	4.16912e-08	-1.17657	-0.234584	1.17657	down		GO:0004563|GO:0005634|GO:0005737|GO:0005975|GO:0015929	protein-coding	hexosaminidase D	chr17	82418318	82442645
ZFP90	ENSG00000184939	146198	1.89433e-09	4.20469e-08	-1.10158	-0.139575	1.10158	down	FIK|NK10|ZNF756|zfp-90	GO:0000122|GO:0001078|GO:0003677|GO:0005634|GO:0006351|GO:0043392|GO:0045893|GO:0046872	protein-coding	ZFP90 zinc finger protein	chr16	68530090	68576072
IPMK	ENSG00000151151	253430	1.91013e-09	4.23801e-08	-1.21215	-0.277567	1.21215	down		GO:0000823|GO:0000824|GO:0000825|GO:0001841|GO:0005524|GO:0005634|GO:0005654|GO:0005730|GO:0008440|GO:0016310|GO:0032958|GO:0043647|GO:0047326	protein-coding	inositol polyphosphate multikinase	chr10	58191517	58267934
KMT2A	ENSG00000118058	4297	1.91812e-09	4.2505e-08	-1.02393	-0.0341237	1.02393	down	ALL-1|CXXC7|HRX|HTRX1|MLL|MLL-AF9|MLL/GAS7|MLL1|MLL1A|TET1-MLL|TRX1|WDSTS	GO:0001046|GO:0003680|GO:0003682|GO:0003700|GO:0005515|GO:0005634|GO:0005654|GO:0005737|GO:0006306|GO:0006366|GO:0006461|GO:0006915|GO:0008270|GO:0008285|GO:0008542|GO:0009791|GO:0009952|GO:0018024|GO:0018026|GO:0032411|GO:0032922|GO:0035097|GO:0035162|GO:0035640|GO:0035864|GO:0042800|GO:0042802|GO:0042803|GO:0043984|GO:0044212|GO:0044648|GO:0045322|GO:0045893|GO:0045944|GO:0048172|GO:0048536|GO:…	protein-coding	lysine methyltransferase 2A	chr11	118436490	118526832
HR	ENSG00000168453	55806	1.93034e-09	4.27581e-08	-1.11746	-0.16023	1.11746	down	ALUNC|AU|HSA277165|HYPT4|MUHH|MUHH1	GO:0000785|GO:0000976|GO:0003677|GO:0003700|GO:0003714|GO:0005634|GO:0005654|GO:0006351|GO:0006355|GO:0016491|GO:0016604|GO:0031490|GO:0032454|GO:0033169|GO:0045892|GO:0046872|GO:0055114	protein-coding	HR, lysine demethylase and nuclear receptor corepressor	chr8	22114415	22133384
FAM162A	ENSG00000114023	26355	1.94046e-09	4.2959e-08	-1.29467	-0.372585	1.29467	down	C3orf28|E2IG5|HGTD-P	GO:0005515|GO:0005737|GO:0005739|GO:0006919|GO:0016021|GO:0043065|GO:0051402|GO:0070062|GO:0071456|GO:0090200	protein-coding	family with sequence similarity 162 member A	chr3	122384176	122412334
HDGFRP2	ENSG00000167674	84717	1.94101e-09	4.2959e-08	-1.14301	-0.192837	1.14301	down	HDGF-2|HDGF2|HRP-2	GO:0003682|GO:0005515|GO:0005634|GO:0030307	protein-coding	hepatoma-derived growth factor-related protein 2	chr19	4472287	4502211
BGN	ENSG00000182492	633	2.01463e-09	4.45336e-08	-1.09413	-0.129784	1.09413	down	DSPG1|MRLS|PG-S1|PGI|SEMDX|SLRR1A	GO:0001974|GO:0004860|GO:0005201|GO:0005539|GO:0005576|GO:0005578|GO:0005615|GO:0005737|GO:0005796|GO:0006469|GO:0008150|GO:0009986|GO:0019221|GO:0019800|GO:0030133|GO:0030198|GO:0030203|GO:0030206|GO:0030207|GO:0030208|GO:0031012|GO:0042383|GO:0043202|GO:0046426|GO:0050840|GO:0070062	protein-coding	biglycan	chrX	153494939	153509554
XRN1	ENSG00000114127	54464	2.04388e-09	4.51616e-08	-1.01064	-0.0152763	1.01064	down	2021-09-01	GO:0000956|GO:0003677|GO:0004527|GO:0005515|GO:0005634|GO:0005737|GO:0005794|GO:0005829|GO:0005886|GO:0016020|GO:0016075|GO:0017148|GO:0030425|GO:0033574|GO:0043025|GO:0043488|GO:0044822|GO:0045111|GO:0045202|GO:0071028|GO:0071044|GO:0071409|GO:0090305	protein-coding	5'-3' exoribonuclease 1	chr3	142306607	142448062
ANKRD36B	ENSG00000196912	57730	2.05965e-09	4.54913e-08	-1.10943	-0.149825	1.10943	down	KIAA1641	GO:0005515	protein-coding	ankyrin repeat domain 36B	chr2	97492663	97589965
HAP1	ENSG00000173805	9001	2.0621e-09	4.55268e-08	-1.17872	-0.237221	1.17872	down	HAP2|HIP5|HLP|hHLP1	GO:0005515|GO:0005634|GO:0005739|GO:0005764|GO:0005776|GO:0005783|GO:0005814|GO:0005856|GO:0006887|GO:0006914|GO:0007268|GO:0007420|GO:0008021|GO:0008089|GO:0008090|GO:0008104|GO:0015031|GO:0015629|GO:0016234|GO:0017157|GO:0021549|GO:0021979|GO:0030030|GO:0030054|GO:0031587|GO:0032230|GO:0032901|GO:0044325|GO:0045742|GO:0047496|GO:0048011|GO:0048403|GO:0050769|GO:1902430|GO:1902513|GO:1902857|GO:…	protein-coding	huntingtin associated protein 1	chr17	41717742	41734644
RBM24	ENSG00000112183	221662	2.08591e-09	4.60337e-08	-1.60538	-0.682919	1.60538	down	RNPC6|dJ259A10.1	GO:0000166|GO:0003730|GO:0005634|GO:0005737|GO:0010830|GO:0030154|GO:0043488	protein-coding	RNA binding motif protein 24	chr6	17281346	17293875
CCDC50	ENSG00000152492	152137	2.09747e-09	4.62508e-08	-1.09029	-0.124715	1.09029	down	C3orf6|DFNA44|YMER	GO:0005515|GO:0005737|GO:0007605|GO:0031625	protein-coding	coiled-coil domain containing 50	chr3	191329077	191398670
RAD51AP1	ENSG00000111247	10635	2.10559e-09	4.64109e-08	-1.09789	-0.134729	1.09789	down	PIR51	GO:0000724|GO:0000731|GO:0000732|GO:0000790|GO:0003690|GO:0003697|GO:0003723|GO:0005515|GO:0005634|GO:0005654|GO:0006281|GO:0010569|GO:0036297|GO:0071479	protein-coding	RAD51 associated protein 1	chr12	4538798	4560048
C2orf48		348738	2.13349e-09	4.69682e-08	-1.2745	-0.349928	1.2745	down			protein-coding	chromosome 2 open reading frame 48	chr2	10141382	10211725
FOXD2-AS1	ENSG00000237424	84793	2.17735e-09	4.78947e-08	-1.79355	-0.842817	1.79355	down			ncRNA	FOXD2 antisense RNA 1 (head to head)	chr1	47432133	47434641
OVOS2	ENSG00000177359	144203	2.2001e-09	4.83752e-08	-1.14565	-0.196165	1.14565	down		GO:0004867|GO:0005615|GO:0010951	protein-coding	ovostatin 2	chr12	31111652	31206154
PAX9	ENSG00000198807	5083	2.22472e-09	4.88766e-08	-1.21611	-0.282277	1.21611	down	STHAG3	GO:0000977|GO:0001228|GO:0005515|GO:0005634|GO:0006366|GO:0007492|GO:0042476|GO:0042481|GO:0045892|GO:0045944|GO:0060325|GO:0071363	protein-coding	paired box 9	chr14	36657568	36679715
GPR137C	ENSG00000180998	283554	2.30769e-09	5.06582e-08	-1.09693	-0.133475	1.09693	down	TM7SF1L2	GO:0016021	protein-coding	G protein-coupled receptor 137C	chr14	52553148	52637713
MAB21L3	ENSG00000173212	126868	2.31936e-09	5.08937e-08	-1.21407	-0.279852	1.21407	down	C1orf161	GO:0005515	protein-coding	mab-21 like 3	chr1	116111755	116135240
FZD2	ENSG00000180340	2535	2.32107e-09	5.09104e-08	-1.43996	-0.526031	1.43996	down	Fz2|fz-2|fzE2|hFz2	GO:0003149|GO:0003150|GO:0003151|GO:0004930|GO:0005515|GO:0005737|GO:0005886|GO:0005925|GO:0007186|GO:0007223|GO:0007608|GO:0016021|GO:0017147|GO:0030165|GO:0030182|GO:0030669|GO:0030825|GO:0030855|GO:0035567|GO:0042813|GO:0045893|GO:0051091|GO:0060022|GO:0060070|GO:0060071|GO:0060119|GO:0090103|GO:0090179|GO:1904886	protein-coding	frizzled class receptor 2	chr17	44557459	44559570
MEST	ENSG00000106484	4232	2.33602e-09	5.12175e-08	-1.08921	-0.123288	1.08921	down	PEG1	GO:0005783|GO:0005789|GO:0007498|GO:0010883|GO:0016021|GO:0016787|GO:0070062	protein-coding	mesoderm specific transcript	chr7	130486171	130506296
EPS8L2	ENSG00000177106	64787	2.42831e-09	5.3176e-08	-1.09441	-0.130157	1.09441	down	EPS8R2	GO:0003779|GO:0005089|GO:0005737|GO:0005886|GO:0005913|GO:0007266|GO:0030676|GO:0031982|GO:0032587|GO:0035023|GO:0043234|GO:0043547|GO:0070062|GO:0098609|GO:0098641|GO:1900029	protein-coding	EPS8 like 2	chr11	694438	727727
LY6G5B	ENSG00000240053|ENSG00000263020	58496	2.47182e-09	5.40508e-08	-1.33942	-0.421609	1.33942	down	C6orf19|G5b	GO:0003674|GO:0005575|GO:0005576|GO:0008150	protein-coding	lymphocyte antigen 6 complex, locus G5B	chr6	31669118	31673776
PCED1A	ENSG00000132635	64773	2.5024e-09	5.46872e-08	-1.13947	-0.188366	1.13947	down	C20orf81|FAM113A|bA12M19.1	GO:0005515	protein-coding	PC-esterase domain containing 1A	chr20	2835314	2841190
CFAP54	ENSG00000188596	144535	2.5371e-09	5.53782e-08	-1.07911	-0.109839	1.07911	down	C12orf55|C12orf63	GO:0005737|GO:0005930|GO:0007283|GO:0030154|GO:0060271|GO:0060294	protein-coding	cilia and flagella associated protein 54	chr12	96489571	96875555
ADM	ENSG00000148926	133	2.54146e-09	5.54508e-08	-1.92189	-0.942523	1.92189	down	AM|PAMP	GO:0001570|GO:0001666|GO:0001843|GO:0001878|GO:0002026|GO:0002031|GO:0005102|GO:0005179|GO:0005515|GO:0005576|GO:0005615|GO:0005737|GO:0006171|GO:0006701|GO:0007165|GO:0007204|GO:0007267|GO:0007507|GO:0007565|GO:0007568|GO:0008015|GO:0008209|GO:0008284|GO:0008285|GO:0009409|GO:0009611|GO:0010460|GO:0019731|GO:0019732|GO:0019933|GO:0030819|GO:0031100|GO:0031102|GO:0031623|GO:0031700|GO:0032496|GO:…	protein-coding	adrenomedullin	chr11	10304680	10307397
C2orf68	ENSG00000168887	388969	2.5914e-09	5.64947e-08	-1.11606	-0.158415	1.11606	down	HCRCN81		protein-coding	chromosome 2 open reading frame 68	chr2	85606654	85612066
ACACB	ENSG00000076555	32	2.60631e-09	5.67968e-08	-1.13719	-0.185472	1.13719	down	ACC2|ACCB|HACC275	GO:0003989|GO:0004075|GO:0005515|GO:0005524|GO:0005634|GO:0005739|GO:0005741|GO:0005829|GO:0006084|GO:0006633|GO:0006768|GO:0006853|GO:0009374|GO:0010629|GO:0010884|GO:0010906|GO:0012505|GO:0014070|GO:0031325|GO:0031667|GO:0031999|GO:0042493|GO:0043086|GO:0046872|GO:0051289|GO:0060421|GO:0097009|GO:2001295	protein-coding	acetyl-CoA carboxylase beta	chr12	109111218	109268226
TUBB2B	ENSG00000137285	347733	2.67489e-09	5.82614e-08	-1.46428	-0.550191	1.46428	down	PMGYSA|bA506K6.1	GO:0001764|GO:0003924|GO:0005200|GO:0005515|GO:0005525|GO:0005634|GO:0005737|GO:0005874|GO:0007010|GO:0007017	protein-coding	tubulin beta 2B class IIb	chr6	3224261	3231730
LOC100507373	ENSG00000267169	100507373	2.72425e-09	5.92229e-08	-1.51206	-0.596511	1.51206	down			ncRNA	uncharacterized LOC100507373	chr19	14137179	14171267
ACSF2	ENSG00000167107	80221	2.96114e-09	6.42173e-08	-1.0973	-0.133953	1.0973	down	ACSMW|AVYV493	GO:0003996|GO:0005515|GO:0005524|GO:0005759|GO:0006631|GO:0035338	protein-coding	acyl-CoA synthetase family member 2	chr17	50426158	50474845
FGL2	ENSG00000127951	10875	2.98096e-09	6.4621e-08	-1.44122	-0.527294	1.44122	down	T49|pT49	GO:0005577|GO:0006508|GO:0008233|GO:0070062	protein-coding	fibrinogen like 2	chr7	77193371	77199826
HMBOX1	ENSG00000147421	79618	3.00048e-09	6.50179e-08	-1.11585	-0.158148	1.11585	down	HNF1LA|HOT1|PBHNF	GO:0000784|GO:0003691|GO:0003720|GO:0005515|GO:0005634|GO:0005697|GO:0005737|GO:0006278|GO:0006351|GO:0032212|GO:0032403|GO:0035563|GO:0042162|GO:0042802|GO:0045892|GO:0045893|GO:0051973	protein-coding	homeobox containing 1	chr8	28890394	29064764
SGK2	ENSG00000101049	10110	3.00359e-09	6.50592e-08	-1.56783	-0.648772	1.56783	down	H-SGK2|dJ138B7.2	GO:0001558|GO:0004674|GO:0005246|GO:0005524|GO:0005575|GO:0005622|GO:0005634|GO:0005829|GO:0006468|GO:0006883|GO:0006979|GO:0010765|GO:0015459|GO:0017080|GO:0017081|GO:0018105|GO:0032411|GO:0034220|GO:0035556|GO:0042127|GO:0042981	protein-coding	SGK2, serine/threonine kinase 2	chr20	43540171	43588237
BCKDHA	ENSG00000248098	593	3.00501e-09	6.50637e-08	-1.21727	-0.283647	1.21727	down	BCKDE1A|MSU|MSUD1|OVD1A	GO:0003826|GO:0003863|GO:0005515|GO:0005739|GO:0005759|GO:0005947|GO:0009083|GO:0016831|GO:0046487|GO:0046872|GO:0055114	protein-coding	branched chain keto acid dehydrogenase E1, alpha polypeptide	chr19	41376757	41431345
LRRC57	ENSG00000180979	255252	3.02212e-09	6.5408e-08	-1.07733	-0.107454	1.07733	down		GO:0016020|GO:0070062	protein-coding	leucine rich repeat containing 57	chr15	42531867	42548802
POM121C	ENSG00000272391	100101267	3.06494e-09	6.62972e-08	-1.10568	-0.144933	1.10568	down	POM121-2	GO:0005487|GO:0005515|GO:0005635|GO:0005643|GO:0005789|GO:0006405|GO:0006406|GO:0006409|GO:0006606|GO:0007077|GO:0008139|GO:0010827|GO:0016021|GO:0016032|GO:0016925|GO:0017056|GO:0019083|GO:0031047|GO:0031965|GO:0044613|GO:0044615|GO:0075733|GO:1900034	protein-coding	POM121 transmembrane nucleoporin C	chr7	75416787	75486271
SFI1	ENSG00000198089	9814	3.06567e-09	6.62972e-08	-1.08881	-0.12275	1.08881	down	PISD|PPP1R139|hSfi1p	GO:0000086|GO:0005515|GO:0005814|GO:0005829|GO:0010923|GO:0019902	protein-coding	SFI1 centrin binding protein	chr22	31426741	31618586
HELZ2	ENSG00000130589	85441	3.07479e-09	6.64677e-08	-1.17004	-0.226556	1.17004	down	PDIP-1|PRIC285	GO:0003677|GO:0004386|GO:0005515|GO:0005524|GO:0005654|GO:0006351|GO:0016020|GO:0030374|GO:0044255|GO:0044822|GO:0045944|GO:0046872	protein-coding	helicase with zinc finger 2	chr20	63558086	63574239
EFCAB13	ENSG00000178852	124989	3.08239e-09	6.66054e-08	-1.18541	-0.245385	1.18541	down	C17orf57	GO:0005634|GO:0005654|GO:0005737	protein-coding	EF-hand calcium binding domain 13	chr17	47323290	47441312
CHTF18	ENSG00000127586	63922	3.11332e-09	6.72467e-08	-1.18603	-0.246135	1.18603	down	C16orf41|C321D2.2|C321D2.3|C321D2.4|CHL12|Ctf18|RUVBL	GO:0003689|GO:0005515|GO:0005524|GO:0005654|GO:0005737|GO:0006260|GO:0007049|GO:0016020|GO:0031390|GO:0043142|GO:1900264	protein-coding	chromosome transmission fidelity factor 18	chr16	788046	800737
NFATC4	ENSG00000100968	4776	3.24496e-09	7.0062e-08	-1.28296	-0.359472	1.28296	down	NF-AT3|NF-ATC4|NFAT3	GO:0000978|GO:0001078|GO:0001227|GO:0001569|GO:0003713|GO:0005515|GO:0005634|GO:0005667|GO:0005737|GO:0005829|GO:0006366|GO:0006954|GO:0007507|GO:0008134|GO:0008630|GO:0030178|GO:0032091|GO:0032760|GO:0033173|GO:0034644|GO:0035562|GO:0042975|GO:0045111|GO:0045333|GO:0045944|GO:0048167|GO:0050774|GO:0051145|GO:0055001|GO:0071285|GO:1902894|GO:1904637|GO:2000297|GO:2001235	protein-coding	nuclear factor of activated T-cells 4	chr14	24365673	24379604
AHSA2	ENSG00000173209	130872	3.43409e-09	7.39083e-08	-1.05922	-0.0830002	1.05922	down	AHA1|Hch1	GO:0001671|GO:0005515|GO:0032781|GO:0051087	protein-coding	activator of HSP90 ATPase homolog 2	chr2	61177418	61191203
ZC3HAV1L	ENSG00000146858	92092	3.5767e-09	7.67935e-08	-1.51825	-0.602413	1.51825	down	C7orf39		protein-coding	zinc finger CCCH-type containing, antiviral 1 like	chr7	139025706	139036029
LRRC37A2	ENSG00000238083	474170	3.76078e-09	8.05852e-08	-1.11855	-0.161635	1.11855	down	LRRC37	GO:0016021	protein-coding	leucine rich repeat containing 37 member A2	chr17	46511511	46555650
AP1G2	ENSG00000213983	8906	3.77691e-09	8.08985e-08	-1.08981	-0.124083	1.08981	down	G2AD	GO:0000139|GO:0005515|GO:0005794|GO:0005798|GO:0006886|GO:0008565|GO:0010008|GO:0016020|GO:0016032|GO:0016192|GO:0030121|GO:0030133	protein-coding	adaptor related protein complex 1 gamma 2 subunit	chr14	23559565	23568070
LRIG3	ENSG00000139263	121227	3.79639e-09	8.12512e-08	-1.07538	-0.104841	1.07538	down	LIG3	GO:0005615|GO:0005886|GO:0016021|GO:0030659|GO:0032474	protein-coding	leucine rich repeats and immunoglobulin like domains 3	chr12	58872149	58920522
ASAP1	ENSG00000153317	50807	3.80464e-09	8.13955e-08	-1.07197	-0.100267	1.07197	down	AMAP1|CENTB4|DDEF1|PAG2|PAP|ZG14P	GO:0001786|GO:0002102|GO:0005096|GO:0005515|GO:0005546|GO:0005547|GO:0005829|GO:0005913|GO:0031253|GO:0043197|GO:0043547|GO:0046872|GO:0060271|GO:0061000|GO:0071803|GO:0098609|GO:0098641|GO:1903527	protein-coding	ArfGAP with SH3 domain, ankyrin repeat and PH domain 1	chr8	130052104	130443660
LOC100505915	ENSG00000260735	100505915	3.82016e-09	8.1695e-08	-1.11147	-0.152474	1.11147	down			ncRNA	uncharacterized LOC100505915	chr16	15094411	15109197
TONSL	ENSG00000160949	4796	3.89594e-09	8.32826e-08	-1.1338	-0.181161	1.1338	down	IKBR|NFKBIL2	GO:0000724|GO:0003714|GO:0005515|GO:0005654|GO:0005662|GO:0005737|GO:0031297|GO:0035101|GO:0042393|GO:0042555|GO:0042994|GO:0043596|GO:1903507	protein-coding	tonsoku-like, DNA repair protein	chr8	144428775	144444444
GDI1	ENSG00000203879	2664	3.96336e-09	8.46901e-08	-1.02667	-0.0379664	1.02667	down	1A|GDIL|MRX41|MRX48|OPHN2|RABGD1A|RABGDIA|XAP-4	GO:0005092|GO:0005093|GO:0005096|GO:0005515|GO:0005737|GO:0005794|GO:0005829|GO:0007165|GO:0015031|GO:0016491|GO:0017137|GO:0030496|GO:0032482|GO:0043005|GO:0043209|GO:0043234|GO:0043547|GO:0050771|GO:0051056|GO:0051592|GO:0055114|GO:0090315	protein-coding	GDP dissociation inhibitor 1	chrX	154436913	154443467
PSG11	ENSG00000243130	5680	4.05486e-09	8.65423e-08	-1.24973	-0.321615	1.24973	down	PSBG-11|PSBG-13|PSG13|PSG14	GO:0005576|GO:0007565	protein-coding	pregnancy specific beta-1-glycoprotein 11	chr19	42924134	43082671
DMWD	ENSG00000185800	1762	4.15845e-09	8.86829e-08	-1.16428	-0.219437	1.16428	down	D19S593E|DMR-N9|DMRN9|gene59	GO:0003674|GO:0005575|GO:0016579	protein-coding	dystrophia myotonica, WD repeat containing	chr19	45782947	45792802
MMP24	ENSG00000125966	10893	4.24005e-09	9.03158e-08	-1.37539	-0.459843	1.37539	down	MMP-24|MMP25|MT-MMP 5|MT-MMP5|MT5-MMP|MT5MMP|MTMMP5	GO:0004222|GO:0005509|GO:0005578|GO:0005887|GO:0006508|GO:0008047|GO:0008270|GO:0010001|GO:0032588|GO:0043085|GO:0044331|GO:0045296|GO:0050965|GO:0070062|GO:0097150|GO:0098609	protein-coding	matrix metallopeptidase 24	chr20	35226654	35277000
MFSD10	ENSG00000109736	10227	4.35251e-09	9.26378e-08	-1.22433	-0.291998	1.22433	down	TETRAN|TETTRAN	GO:0006810|GO:0006915|GO:0008493|GO:0008514|GO:0015904|GO:0016021|GO:0030659|GO:0031526|GO:0043252|GO:0055085	protein-coding	major facilitator superfamily domain containing 10	chr4	2930561	2934859
ZNF492	ENSG00000229676	57615	4.47173e-09	9.51003e-08	-1.36044	-0.444078	1.36044	down	ZNF115	GO:0000978|GO:0005634|GO:0006351|GO:0006355|GO:0046872	protein-coding	zinc finger protein 492	chr19	22634324	22667670
ACTR3B	ENSG00000133627	57180	4.54833e-09	9.6653e-08	-1.20388	-0.267692	1.20388	down	ARP11|ARP3BETA	GO:0003674|GO:0003779|GO:0005524|GO:0005737|GO:0005885|GO:0008150|GO:0034314|GO:0042995|GO:0070062	protein-coding	ARP3 actin related protein 3 homolog B	chr7	152759749	153056819
SH2B1	ENSG00000178188	25970	4.56866e-09	9.697e-08	-1.12157	-0.165521	1.12157	down	PSM|SH2B	GO:0004871|GO:0005515|GO:0005634|GO:0005829|GO:0007596|GO:0009967|GO:0016020|GO:0030032|GO:0035556|GO:0035591|GO:0045840|GO:2000278	protein-coding	SH2B adaptor protein 1	chr16	28846600	28874212
SGCB	ENSG00000163069	6443	4.63789e-09	9.84008e-08	-1.12202	-0.166104	1.12202	down	A3b|LGMD2E|SGC	GO:0005737|GO:0005856|GO:0005887|GO:0007517|GO:0016010|GO:0016012|GO:0042383|GO:0048747|GO:0055013|GO:0061024|GO:0097084	protein-coding	sarcoglycan beta	chr4	52020706	52038482
LINC01578		100507217	4.75265e-09	1.00716e-07	-1.06028	-0.0844425	1.06028	down			ncRNA	long intergenic non-protein coding RNA 1578	chr15	92882707	92899701
GTDC1	ENSG00000121964	79712	4.83926e-09	1.02512e-07	-1.1438	-0.193831	1.1438	down	Hmat-Xa|mat-Xa	GO:0016757	protein-coding	glycosyltransferase like domain containing 1	chr2	143938068	144332568
REEP2	ENSG00000132563	51308	4.8559e-09	1.02824e-07	-1.23555	-0.305154	1.23555	down	C5orf19|SGC32445|SPG72|Yip2d	GO:0005783|GO:0005789|GO:0005881|GO:0005887|GO:0031883|GO:0032386|GO:0032596|GO:0050913|GO:0050916|GO:0070062|GO:0071786	protein-coding	receptor accessory protein 2	chr5	138439017	138446969
ELMOD1	ENSG00000110675	55531	4.96139e-09	1.05016e-07	-1.2848	-0.361548	1.2848	down		GO:0005096|GO:0005654|GO:0005737|GO:0031647|GO:0043547|GO:1903955	protein-coding	ELMO domain containing 1	chr11	107591091	107666779
ANO6	ENSG00000177119	196527	5.05567e-09	1.0697e-07	-1.08236	-0.11418	1.08236	down	BDPLT7|SCTS|TMEM16F	GO:0002407|GO:0002543|GO:0005227|GO:0005229|GO:0005244|GO:0005247|GO:0005515|GO:0005622|GO:0005886|GO:0006812|GO:0006821|GO:0006869|GO:0007596|GO:0009986|GO:0016020|GO:0017121|GO:0017128|GO:0030501|GO:0032060|GO:0034220|GO:0034707|GO:0034767|GO:0035590|GO:0035630|GO:0035725|GO:0042803|GO:0043065|GO:0045794|GO:0046931|GO:0060100|GO:0061589|GO:0061590|GO:0061591|GO:0070062|GO:0070588|GO:0090026|GO:…	protein-coding	anoctamin 6	chr12	45215987	45440404
HIST2H2AC	ENSG00000184260	8338	5.08855e-09	1.07581e-07	-1.21027	-0.275324	1.21027	down	H2A|H2A-GL101|H2A/q|H2AFQ	GO:0000786|GO:0000790|GO:0003674|GO:0003677|GO:0005634|GO:0006342|GO:0008150|GO:0046982|GO:0070062	protein-coding	histone cluster 2 H2A family member c	chr1	149886975	149887364
UBE2H	ENSG00000186591	7328	5.12975e-09	1.08409e-07	-1.04069	-0.0575403	1.04069	down	E2-20K|GID3|UBC8|UBCH|UBCH2	GO:0004842|GO:0005515|GO:0005524|GO:0005737|GO:0006511|GO:0031625|GO:0043161|GO:0061630|GO:0061631|GO:0070936|GO:0070979	protein-coding	ubiquitin conjugating enzyme E2 H	chr7	129830732	129952949
LTBP2	ENSG00000119681	4053	5.37746e-09	1.13555e-07	-1.25143	-0.323577	1.25143	down	C14orf141|GLC3D|LTBP3|MSPKA|MSTP031|WMS3	GO:0005509|GO:0005515|GO:0005578|GO:0005615|GO:0005622|GO:0006605|GO:0007179|GO:0008201|GO:0009306|GO:0019838|GO:0031012|GO:0070062	protein-coding	latent transforming growth factor beta binding protein 2	chr14	74498170	74612378
PGGHG	ENSG00000142102	80162	5.43571e-09	1.1465e-07	-1.17382	-0.231208	1.17382	down	ATHL1	GO:0005618|GO:0005975|GO:0016787|GO:0016798	protein-coding	protein-glucosylgalactosylhydroxylysine glucosidase	chr11	287305	296107
WDR27	ENSG00000184465	253769	5.51042e-09	1.16181e-07	-1.14076	-0.189994	1.14076	down		GO:0005515|GO:0005654	protein-coding	WD repeat domain 27	chr6	169426420	169702048
BTN3A3	ENSG00000111801	10384	5.57829e-09	1.17566e-07	-1.01223	-0.0175362	1.01223	down	BTF3|BTN3.3	GO:0002456|GO:0005730|GO:0005737|GO:0005794|GO:0005886|GO:0016020|GO:0016021	protein-coding	butyrophilin subfamily 3 member A3	chr6	26440472	26453415
LOC105377540		105377540	5.74037e-09	1.20887e-07	-1.54511	-0.627707	1.54511	down			ncRNA	uncharacterized LOC105377540	chr4	173363780	173370446
MYO15A	ENSG00000091536	51168	5.76104e-09	1.21275e-07	-1.63068	-0.705469	1.63068	down	DFNB3|MYO15	GO:0003774|GO:0003779|GO:0005516|GO:0005524|GO:0005737|GO:0007605|GO:0007626|GO:0016459|GO:0032420|GO:0042472|GO:0070062	protein-coding	myosin XVA	chr17	18108706	18179802
MARK4	ENSG00000007047	57787	5.79261e-09	1.21892e-07	-1.22193	-0.289158	1.22193	down	MARK4L|MARK4S|MARKL1|MARKL1L|PAR-1D	GO:0000226|GO:0001578|GO:0004674|GO:0005515|GO:0005524|GO:0005813|GO:0005815|GO:0005829|GO:0006468|GO:0007067|GO:0007399|GO:0008017|GO:0015630|GO:0030010|GO:0030030|GO:0036064|GO:0043005|GO:0043015|GO:0043068|GO:0043130|GO:0050321|GO:0051301	protein-coding	microtubule affinity regulating kinase 4	chr19	45251258	45305283
PGS1	ENSG00000087157	9489	5.92691e-09	1.24523e-07	-1.11446	-0.156342	1.11446	down		GO:0005509|GO:0005524|GO:0005739|GO:0005743|GO:0005783|GO:0006655|GO:0008444|GO:0032049|GO:0046339	protein-coding	phosphatidylglycerophosphate synthase 1	chr17	78378640	78425114
ODF2L	ENSG00000122417	57489	6.0817e-09	1.27675e-07	-1.0642	-0.0897722	1.0642	down	dJ977L11.1	GO:0005813	protein-coding	outer dense fiber of sperm tails 2 like	chr1	86346824	86396342
C2orf72	ENSG00000204128	257407	6.14447e-09	1.28893e-07	-1.622	-0.697777	1.622	down			protein-coding	chromosome 2 open reading frame 72	chr2	231037490	231049719
CLSTN3	ENSG00000139182	9746	6.2787e-09	1.31606e-07	-1.1254	-0.170437	1.1254	down	CDHR14|CSTN3|alcbeta	GO:0000139|GO:0001558|GO:0005509|GO:0005789|GO:0007156|GO:0007416|GO:0009986|GO:0014069|GO:0016021|GO:0035249|GO:0043234|GO:0045211|GO:0050806|GO:0051932|GO:0051965|GO:0070062|GO:1902474	protein-coding	calsyntenin 3	chr12	7129698	7158945
XKR6	ENSG00000171044	286046	6.3577e-09	1.3321e-07	-1.18595	-0.246046	1.18595	down	C8orf21|C8orf5|C8orf7|XRG6	GO:0016020|GO:0016021	protein-coding	XK related 6	chr8	10896045	11201366
CCDC30	ENSG00000186409	728621	6.53835e-09	1.36782e-07	-1.19668	-0.259033	1.19668	down	PFD6L|PFDN6L	GO:0070062	protein-coding	coiled-coil domain containing 30	chr1	42463354	42654664
LINC01772	ENSG00000226029	107984921	6.64787e-09	1.39019e-07	-1.24455	-0.315621	1.24455	down			ncRNA	long intergenic non-protein coding RNA 1772	chr1	16460948	16468481
MED15	ENSG00000099917	51586	6.68557e-09	1.39699e-07	-1.11535	-0.157498	1.11535	down	ARC105|CAG7A|CTG7A|PCQAP|TIG-1|TIG1|TNRC7	GO:0001104|GO:0005515|GO:0005634|GO:0005654|GO:0005737|GO:0006357|GO:0006367|GO:0016020|GO:0016592	protein-coding	mediator complex subunit 15	chr22	20495913	20587632
NAPB	ENSG00000125814	63908	6.75302e-09	1.40898e-07	-1.10881	-0.149008	1.10881	down	SNAP-BETA|SNAPB	GO:0005483|GO:0005515|GO:0005774|GO:0006886|GO:0019905|GO:0031201|GO:0035494|GO:0061025|GO:0070062	protein-coding	NSF attachment protein beta	chr20	23374519	23421519
ATXN2	ENSG00000204842	6311	6.7591e-09	1.40962e-07	-1.06446	-0.0901159	1.06446	down	ATX2|SCA2|TNRC13	GO:0002091|GO:0003723|GO:0005154|GO:0005515|GO:0005654|GO:0005737|GO:0005794|GO:0005802|GO:0005844|GO:0006417|GO:0008022|GO:0010494|GO:0010603|GO:0016020|GO:0016070|GO:0030529|GO:0033962|GO:0034063|GO:0044822|GO:0048471|GO:0050658	protein-coding	ataxin 2	chr12	111452214	111599676
SNHG3	ENSG00000242125	8420	6.85654e-09	1.42939e-07	-1.03463	-0.0491187	1.03463	down	NCRNA00014|RNU17C|RNU17D|U17HG|U17HG-A|U17HG-AB		ncRNA	small nucleolar RNA host gene 3	chr1	28505980	28510892
ZBTB4	ENSG00000174282	57659	6.91017e-09	1.44001e-07	-1.0739	-0.102856	1.0739	down	KAISO-L1|ZNF903	GO:0000122|GO:0000977|GO:0001227|GO:0005515|GO:0005634|GO:0005694|GO:0006351|GO:0006974|GO:0008327|GO:0010428|GO:0019901|GO:0042803|GO:0043565|GO:0045892|GO:0046872	protein-coding	zinc finger and BTB domain containing 4	chr17	7459366	7484263
STXBP1	ENSG00000136854	6812	6.95049e-09	1.44785e-07	-1.10962	-0.150064	1.10962	down	MUNC18-1|NSEC1|P67|RBSEC1|UNC18	GO:0000149|GO:0002576|GO:0005515|GO:0005654|GO:0005737|GO:0005739|GO:0005829|GO:0005886|GO:0006904|GO:0007269|GO:0007274|GO:0007412|GO:0010807|GO:0014047|GO:0015031|GO:0016188|GO:0017075|GO:0019901|GO:0019904|GO:0019905|GO:0031091|GO:0031333|GO:0031630|GO:0032229|GO:0035542|GO:0042802|GO:0043195|GO:0043209|GO:0043234|GO:0043524|GO:0044822|GO:0045956|GO:0047485|GO:0050821|GO:0060292|GO:0070062|GO:…	protein-coding	syntaxin binding protein 1	chr9	127611760	127692936
CPT1C	ENSG00000169169	126129	6.97487e-09	1.45237e-07	-1.16133	-0.215782	1.16133	down	CATL1|CPT1-B|CPT1P|CPTI-B|CPTIC|SPG73	GO:0004095|GO:0005515|GO:0005741|GO:0005783|GO:0005789|GO:0006635|GO:0009437|GO:0030054|GO:0030424|GO:0030425|GO:0032281|GO:0045202	protein-coding	carnitine palmitoyltransferase 1C	chr19	49690898	49713731
TRAF5	ENSG00000082512	7188	7.18886e-09	1.49577e-07	-1.13125	-0.177915	1.13125	down	MGC:39780|RNF84	GO:0004842|GO:0005515|GO:0005737|GO:0005813|GO:0005829|GO:0006915|GO:0007165|GO:0008270|GO:0009898|GO:0016567|GO:0031625|GO:0031996|GO:0035631|GO:0042802|GO:0042981|GO:0043123|GO:0051091|GO:0051092	protein-coding	TNF receptor associated factor 5	chr1	211326615	211374946
MTURN	ENSG00000180354	222166	7.20223e-09	1.49797e-07	-1.11279	-0.15418	1.11279	down	C7orf41|Ells1	GO:0007275	protein-coding	maturin, neural progenitor differentiation regulator homolog	chr7	30134810	30162762
SFRP1	ENSG00000104332	6422	7.32858e-09	1.52367e-07	-1.20295	-0.266578	1.20295	down	FRP|FRP-1|FRP1|FrzA|SARP2	GO:0001649|GO:0001657|GO:0001954|GO:0002244|GO:0004197|GO:0004930|GO:0005109|GO:0005515|GO:0005576|GO:0005578|GO:0005615|GO:0005622|GO:0005829|GO:0005886|GO:0006508|GO:0007186|GO:0008144|GO:0008201|GO:0008284|GO:0008285|GO:0008584|GO:0008585|GO:0009267|GO:0009950|GO:0009986|GO:0010564|GO:0010629|GO:0010719|GO:0010975|GO:0014034|GO:0014070|GO:0016021|GO:0017147|GO:0022601|GO:0030177|GO:0030178|GO:…	protein-coding	secreted frizzled related protein 1	chr8	41261958	41309497
SMAD4	ENSG00000141646	4089	7.48689e-09	1.55418e-07	-1.05232	-0.0735801	1.05232	down	DPC4|JIP|MADH4|MYHRS	GO:0000122|GO:0000790|GO:0000978|GO:0000987|GO:0000988|GO:0001076|GO:0001077|GO:0001085|GO:0001541|GO:0001658|GO:0001666|GO:0001701|GO:0001702|GO:0003148|GO:0003190|GO:0003198|GO:0003220|GO:0003251|GO:0003360|GO:0003677|GO:0003682|GO:0003700|GO:0005515|GO:0005518|GO:0005634|GO:0005654|GO:0005667|GO:0005737|GO:0005829|GO:0006366|GO:0006879|GO:0007179|GO:0007183|GO:0007283|GO:0007338|GO:0007411|GO:…	protein-coding	SMAD family member 4	chr18	50968019	51085045
HIST1H2BK	ENSG00000197903	85236	7.68736e-09	1.59456e-07	-1.0964	-0.13278	1.0964	down	H2B/S|H2BFAiii|H2BFT|H2BK	GO:0000788|GO:0002227|GO:0003674|GO:0003677|GO:0005615|GO:0005634|GO:0005654|GO:0005737|GO:0006334|GO:0019731|GO:0046982|GO:0050830	protein-coding	histone cluster 1 H2B family member k	chr6	27146418	27146798
PIAS2	ENSG00000078043	9063	7.72592e-09	1.60195e-07	-1.12775	-0.173453	1.12775	down	ARIP3|DIP|MIZ|MIZ1|PIASX|PIASX-ALPHA|PIASX-BETA|SIZ2|ZMIZ4	GO:0003677|GO:0003713|GO:0005515|GO:0005634|GO:0005654|GO:0006351|GO:0008134|GO:0008270|GO:0016605|GO:0016607|GO:0016874|GO:0016925|GO:0019789|GO:0030521|GO:0031625|GO:0045667|GO:0045893|GO:0045944|GO:0050681|GO:0060766|GO:0061665	protein-coding	protein inhibitor of activated STAT 2	chr18	46803224	46920160
RALY	ENSG00000125970	22913	7.78373e-09	1.61269e-07	-1.07144	-0.0995467	1.07144	down	HNRPCL2|P542	GO:0000166|GO:0000398|GO:0003712|GO:0003723|GO:0005515|GO:0005634|GO:0006351|GO:0006355|GO:0044822|GO:0071013|GO:1903506|GO:2000188	protein-coding	RALY heterogeneous nuclear ribonucleoprotein	chr20	33993646	34108308
L1TD1	ENSG00000240563	54596	7.78843e-09	1.61304e-07	-1.22146	-0.288608	1.22146	down	ECAT11	GO:0003727|GO:0030529|GO:0032197	protein-coding	LINE1 type transposase domain containing 1	chr1	62194831	62212328
ZNF444	ENSG00000167685	55311	7.85491e-09	1.62619e-07	-1.2349	-0.304391	1.2349	down	EZF-2|EZF2|ZSCAN17	GO:0000981|GO:0003677|GO:0005634|GO:0006351|GO:0006357|GO:0046872	protein-coding	zinc finger protein 444	chr19	56132599	56160893
KCNMB1	ENSG00000145936	3779	8.22497e-09	1.69953e-07	-1.30922	-0.388711	1.30922	down	BKbeta1|K(VCA)beta|SLO-BETA|hbeta1|hslo-beta|k(VCA)beta-1|slo-beta-1	GO:0005513|GO:0005886|GO:0006813|GO:0007268|GO:0007568|GO:0008076|GO:0015269|GO:0015459|GO:0045909|GO:0071361|GO:0071456|GO:0071805|GO:1901381|GO:1903413	protein-coding	potassium calcium-activated channel subfamily M regulatory beta subunit 1	chr5	170374671	170389677
GMDS-AS1		100508120	8.35624e-09	1.72599e-07	-1.28291	-0.359419	1.28291	down			ncRNA	GMDS antisense RNA 1 (head to head)	chr6	2245748	2481118
TCIRG1	ENSG00000110719	10312	8.40217e-09	1.73482e-07	-1.15052	-0.202287	1.15052	down	ATP6N1C|ATP6V0A3|Atp6i|OC-116kDa|OC116|OPTB1|Stv1|TIRC7|Vph1|a3	GO:0000220|GO:0005215|GO:0005739|GO:0005765|GO:0005886|GO:0005887|GO:0006968|GO:0007035|GO:0007039|GO:0008284|GO:0008286|GO:0010008|GO:0015986|GO:0015991|GO:0015992|GO:0016236|GO:0016324|GO:0016471|GO:0030670|GO:0033572|GO:0034220|GO:0046961|GO:0051117|GO:0070072|GO:0090383	protein-coding	T-cell immune regulator 1, ATPase H+ transporting V0 subunit a3	chr11	68039016	68053762
CIC	ENSG00000079432	23152	8.49815e-09	1.75396e-07	-1.13411	-0.181566	1.13411	down		GO:0000122|GO:0003677|GO:0005515|GO:0005634|GO:0006351	protein-coding	capicua transcriptional repressor	chr19	42268537	42295797
TMEM184B	ENSG00000198792	25829	8.5828e-09	1.77075e-07	-1.10517	-0.144269	1.10517	down	C22orf5|FM08|HS5O6A|HSPC256	GO:0005215|GO:0006810|GO:0016021	protein-coding	transmembrane protein 184B	chr22	38219291	38273034
PPP1R3B	ENSG00000173281	79660	8.7345e-09	1.79998e-07	-1.18638	-0.246569	1.18638	down	GL|PPP1R4|PTG	GO:0000164|GO:0004721|GO:0005977|GO:0005979|GO:0005981|GO:0006470|GO:0019888|GO:0019899|GO:0042587|GO:0043231|GO:0050790	protein-coding	protein phosphatase 1 regulatory subunit 3B	chr8	9136255	9151574
SNORA63	ENSG00000200320	6043	9.03666e-09	1.86083e-07	-1.37804	-0.462618	1.37804	down	E3|E3-2|RNE3|RNU107|SNORA63A|elF-4AII		snoRNA	small nucleolar RNA, H/ACA box 63	chr3	186787300	186787431
FRMD5	ENSG00000171877	84978	9.19358e-09	1.89242e-07	-1.16635	-0.222001	1.16635	down		GO:0003674|GO:0005200|GO:0005515|GO:0005575|GO:0005737|GO:0005856|GO:0008092|GO:0008150|GO:0016021|GO:0019898|GO:0031032	protein-coding	FERM domain containing 5	chr15	43870761	44195252
FILIP1L	ENSG00000168386	11259	9.19771e-09	1.89254e-07	-1.10688	-0.146498	1.10688	down	DOC-1|DOC1|GIP130|GIP90	GO:0003674|GO:0005634|GO:0005737|GO:0008150|GO:0016020	protein-coding	filamin A interacting protein 1 like	chr3	99830141	100114513
LOC107984036		107984036	9.20194e-09	1.89269e-07	-1.14751	-0.198505	1.14751	down			ncRNA	uncharacterized LOC107984036	chr4	139411927	139454034
KCNJ5	ENSG00000120457	3762	9.21245e-09	1.89413e-07	-1.41333	-0.499102	1.41333	down	CIR|GIRK4|KATP1|KIR3.4|LQT13	GO:0005242|GO:0005515|GO:0005886|GO:0006813|GO:0008076|GO:0009897|GO:0010107|GO:0015467|GO:0030315|GO:0034765|GO:0086089|GO:0086091|GO:0098914|GO:0098915|GO:0099625|GO:1902282|GO:1990573	protein-coding	potassium voltage-gated channel subfamily J member 5	chr11	128891356	128921035
PDXDC2P	ENSG00000196696	283970	9.34765e-09	1.92119e-07	-1.06577	-0.0919005	1.06577	down	NPIP|PDXDC2	GO:0016831|GO:0019752|GO:0030170	pseudo	pyridoxal dependent decarboxylase domain containing 2, pseudogene	chr16	69976297	70065948
PIN1	ENSG00000127445	5300	9.36648e-09	1.92433e-07	-1.12323	-0.167649	1.12323	down	DOD|UBL5	GO:0000413|GO:0001934|GO:0003755|GO:0003774|GO:0005515|GO:0005634|GO:0005654|GO:0005739|GO:0005829|GO:0007049|GO:0007088|GO:0008013|GO:0016607|GO:0030182|GO:0030496|GO:0030512|GO:0031434|GO:0032091|GO:0032465|GO:0032480|GO:0032794|GO:0035307|GO:0042177|GO:0043005|GO:0043524|GO:0043525|GO:0043547|GO:0045944|GO:0050808|GO:0050815|GO:0050816|GO:0050821|GO:0051443|GO:0060393|GO:0061051|GO:0070373|GO:…	protein-coding	peptidylprolyl cis/trans isomerase, NIMA-interacting 1	chr19	9835257	9849682
KLHL29	ENSG00000119771	114818	9.37204e-09	1.92474e-07	-1.13024	-0.176635	1.13024	down	KBTBD9	GO:0004842|GO:0016567|GO:0031463	protein-coding	kelch like family member 29	chr2	23385217	23708611
ZSCAN23	ENSG00000187987	222696	9.67941e-09	1.9871e-07	-1.30859	-0.388017	1.30859	down	ZNF390|ZNF453|dJ29K1.3|dJ29K1.3.1	GO:0003700|GO:0005634|GO:0006351|GO:0006355|GO:0043565|GO:0046872|GO:0070062	protein-coding	zinc finger and SCAN domain containing 23	chr6	28431930	28443502
EYA2	ENSG00000064655	2139	9.6963e-09	1.98938e-07	-1.17368	-0.231036	1.17368	down	EAB1	GO:0000287|GO:0004725|GO:0005515|GO:0005634|GO:0005654|GO:0005739|GO:0006281|GO:0006351|GO:0006355|GO:0007501|GO:0008134|GO:0014706|GO:0016576|GO:0035335|GO:0045739|GO:0097192|GO:0097345|GO:2001240	protein-coding	EYA transcriptional coactivator and phosphatase 2	chr20	46894624	47188844
SEC31A	ENSG00000138674	22872	9.70568e-09	1.99022e-07	-1.03134	-0.0445185	1.03134	down	ABP125|ABP130|HSPC275|HSPC334|SEC31L1	GO:0000139|GO:0002474|GO:0005515|GO:0005737|GO:0005783|GO:0005789|GO:0005829|GO:0006888|GO:0012507|GO:0015031|GO:0019886|GO:0030120|GO:0030127|GO:0030134|GO:0036498|GO:0043231|GO:0048208|GO:0048306|GO:0048471|GO:0051592|GO:0070971	protein-coding	SEC31 homolog A, COPII coat complex component	chr4	82818661	82901166
PIK3CD	ENSG00000171608	5293	9.72194e-09	1.9928e-07	-1.14271	-0.192455	1.14271	down	APDS|IMD14|P110DELTA|PI3K|p110D	GO:0001779|GO:0001816|GO:0002250|GO:0002551|GO:0002679|GO:0005515|GO:0005524|GO:0005829|GO:0005886|GO:0005942|GO:0006468|GO:0006661|GO:0006954|GO:0007165|GO:0010628|GO:0010818|GO:0014065|GO:0014066|GO:0016301|GO:0016303|GO:0016310|GO:0030101|GO:0030217|GO:0030335|GO:0030593|GO:0035004|GO:0035005|GO:0035747|GO:0035754|GO:0036092|GO:0042110|GO:0042113|GO:0042629|GO:0043303|GO:0045087|GO:0046854|GO:…	protein-coding	phosphatidylinositol-4,5-bisphosphate 3-kinase catalytic subunit delta	chr1	9651732	9729114
TBC1D8	ENSG00000204634	11138	9.963e-09	2.04065e-07	-1.11432	-0.156165	1.11432	down	AD3|GRAMD8|HBLP1|TBC1D8A|VRP	GO:0005096|GO:0005622|GO:0006886|GO:0008015|GO:0008284|GO:0012505|GO:0016020|GO:0017137|GO:0031338|GO:0090630|GO:1902017	protein-coding	TBC1 domain family member 8	chr2	101007617	101252866
EPN1	ENSG00000063245	29924	1.01573e-08	2.07887e-07	-1.09665	-0.133106	1.09665	down		GO:0001701|GO:0005515|GO:0005634|GO:0005737|GO:0005886|GO:0005905|GO:0006897|GO:0007219|GO:0007565|GO:0008289|GO:0042059|GO:0048568	protein-coding	epsin 1	chr19	55675226	55709858
RIC1	ENSG00000107036	57589	1.01691e-08	2.0805e-07	-1.00273	-0.00393454	1.00273	down	CIP150|KIAA1432|bA207C16.1	GO:0000139|GO:0005515|GO:0005829|GO:0006886|GO:0016020|GO:0016021|GO:0017112|GO:0017137|GO:0032588|GO:0034066|GO:0042147|GO:0043234|GO:0043547|GO:1903363	protein-coding	RIC1 homolog, RAB6A GEF complex partner 1	chr9	5629025	5776557
SSBP2	ENSG00000145687	23635	1.03758e-08	2.12118e-07	-1.05992	-0.0839519	1.05992	down	HSPC116|SOSS-B2	GO:0000978|GO:0001077|GO:0003697|GO:0005634|GO:0005737|GO:0006355|GO:0006366|GO:0045944	protein-coding	single stranded DNA binding protein 2	chr5	81413021	81751797
SLC37A2	ENSG00000134955	219855	1.04847e-08	2.14261e-07	-1.24859	-0.320299	1.24859	down	pp11662	GO:0008643|GO:0015760|GO:0030176|GO:0035435|GO:0061513|GO:0070062	protein-coding	solute carrier family 37 member 2	chr11	125063067	125090312
CDS2	ENSG00000101290	8760	1.06487e-08	2.17393e-07	-1.07981	-0.110773	1.07981	down		GO:0004605|GO:0005743|GO:0005789|GO:0006655|GO:0016020|GO:0016021|GO:0016024	protein-coding	CDP-diacylglycerol synthase 2	chr20	5126786	5197887
LOC102724322		102724322	1.10717e-08	2.25744e-07	-1.40114	-0.486596	1.40114	down			ncRNA	uncharacterized LOC102724322	chr9	36190931	36304781
CPE	ENSG00000109472	1363	1.12126e-08	2.285e-07	-1.09602	-0.132276	1.09602	down	CPH	GO:0003214|GO:0004180|GO:0004181|GO:0004185|GO:0005615|GO:0005634|GO:0005794|GO:0005886|GO:0006464|GO:0007218|GO:0008152|GO:0008270|GO:0016055|GO:0030070|GO:0030141|GO:0030658|GO:0030667|GO:0042043|GO:0043025|GO:0050839|GO:0070062|GO:0072657|GO:0097060	protein-coding	carboxypeptidase E	chr4	165361194	165498320
LIPG	ENSG00000101670	9388	1.12154e-08	2.285e-07	-1.1974	-0.259907	1.1974	down	EDL|EL|PRO719	GO:0004465|GO:0004620|GO:0005576|GO:0005615|GO:0005769|GO:0005794|GO:0006629|GO:0007584|GO:0008201|GO:0008283|GO:0008970|GO:0009395|GO:0009986|GO:0010983|GO:0032376|GO:0034375|GO:0042632|GO:0043691|GO:0044241|GO:0050746|GO:0055091	protein-coding	lipase G, endothelial type	chr18	49560699	49599182
PSG5	ENSG00000204941	5673	1.1243e-08	2.28975e-07	-1.45284	-0.538878	1.45284	down	FL-NCA-3|PSG	GO:0005515|GO:0005576|GO:0007565	protein-coding	pregnancy specific beta-1-glycoprotein 5	chr19	43166256	43186536
UNC80	ENSG00000144406	285175	1.13128e-08	2.30311e-07	-1.12725	-0.17281	1.12725	down	C2orf21|UNC-80	GO:0005886|GO:0016021|GO:0034220	protein-coding	unc-80 homolog, NALCN activator	chr2	209771993	209999300
TNS2	ENSG00000111077	23371	1.14162e-08	2.32241e-07	-1.12411	-0.16878	1.12411	down	C1-TEN|C1TEN|TENC1	GO:0001822|GO:0004721|GO:0005515|GO:0005622|GO:0005886|GO:0005925|GO:0006470|GO:0008285|GO:0014850|GO:0019725|GO:0019900|GO:0032963|GO:0035264|GO:0035556|GO:0046872|GO:0048871	protein-coding	tensin 2	chr12	53046969	53064372
ZNF544	ENSG00000198131|ENSG00000283515	27300	1.19334e-08	2.42487e-07	-1.08117	-0.112599	1.08117	down		GO:0003677|GO:0003700|GO:0005515|GO:0005634|GO:0006351|GO:0006355|GO:0046872	protein-coding	zinc finger protein 544	chr19	58228594	58277495
FHL2	ENSG00000115641	2274	1.19601e-08	2.42937e-07	-1.11359	-0.155216	1.11359	down	AAG11|DRAL|FHL-2|SLIM-3|SLIM3	GO:0000122|GO:0001649|GO:0003713|GO:0005515|GO:0005634|GO:0005654|GO:0005925|GO:0006351|GO:0008134|GO:0008270|GO:0009725|GO:0015629|GO:0030018|GO:0030521|GO:0031430|GO:0042802|GO:0043066|GO:0045893|GO:0050681|GO:0055014|GO:0055015|GO:0060347	protein-coding	four and a half LIM domains 2	chr2	105357712	105438513
FAM182A	ENSG00000125804	284800	1.21118e-08	2.45927e-07	-1.75492	-0.811404	1.75492	down	C20orf91|C20orf91A|bB329D4.1		ncRNA	family with sequence similarity 182 member A	chr20	26054655	26086917
LMCD1	ENSG00000071282	29995	1.22568e-08	2.48777e-07	-1.19064	-0.25174	1.19064	down		GO:0000122|GO:0003714|GO:0005615|GO:0005634|GO:0005654|GO:0005737|GO:0006351|GO:0008270|GO:0010611|GO:0031012|GO:0044267|GO:0070886	protein-coding	LIM and cysteine rich domains 1	chr3	8501707	8574673
TERT	ENSG00000164362	7015	1.26132e-08	2.55913e-07	-1.48633	-0.571757	1.48633	down	CMM9|DKCA2|DKCB4|EST2|PFBMFT1|TCS1|TP2|TRT|hEST2|hTRT	GO:0000049|GO:0000333|GO:0000723|GO:0000781|GO:0000783|GO:0000784|GO:0001172|GO:0001223|GO:0003677|GO:0003720|GO:0003721|GO:0003723|GO:0003964|GO:0003968|GO:0005515|GO:0005634|GO:0005654|GO:0005697|GO:0005730|GO:0005886|GO:0006278|GO:0007004|GO:0007005|GO:0010629|GO:0016605|GO:0016779|GO:0022616|GO:0030177|GO:0030422|GO:0031379|GO:0031647|GO:0032092|GO:0032774|GO:0042162|GO:0042635|GO:0042645|GO:…	protein-coding	telomerase reverse transcriptase	chr5	1253147	1295069
SPATS2L	ENSG00000196141	26010	1.26751e-08	2.56879e-07	-1.01028	-0.0147619	1.01028	down	DNAPTP6|SGNP	GO:0005730|GO:0005737|GO:0043234|GO:0044822	protein-coding	spermatogenesis associated serine rich 2 like	chr2	200305881	200482263
ZFYVE28	ENSG00000159733	57732	1.29156e-08	2.61656e-07	-1.38814	-0.473157	1.38814	down	LST2|LYST2	GO:0005515|GO:0005829|GO:0007175|GO:0031901|GO:0032266|GO:0042059|GO:0046872	protein-coding	zinc finger FYVE-type containing 28	chr4	2269582	2418663
LOC105372561		105372561	1.32036e-08	2.67188e-07	-1.13979	-0.188764	1.13979	down			ncRNA	uncharacterized LOC105372561	chr20	22263065	22284029
ZBTB8A	ENSG00000160062	653121	1.3229e-08	2.67602e-07	-1.11395	-0.155689	1.11395	down	BOZF1|ZBTB8|ZNF916A	GO:0003674|GO:0003677|GO:0005515|GO:0005575|GO:0005634|GO:0006351|GO:0006355|GO:0008150|GO:0046872	protein-coding	zinc finger and BTB domain containing 8A	chr1	32465057	32605939
LLGL1	ENSG00000131899	3996	1.34068e-08	2.70894e-07	-1.10985	-0.150369	1.10985	down	DLG4|HUGL|HUGL-1|HUGL1|LLGL|Lgl1|Mgl1	GO:0000137|GO:0005096|GO:0005198|GO:0005515|GO:0005737|GO:0005856|GO:0005886|GO:0006461|GO:0006887|GO:0006893|GO:0007409|GO:0008593|GO:0017137|GO:0017157|GO:0019901|GO:0019905|GO:0022008|GO:0030424|GO:0030864|GO:0030866|GO:0031901|GO:0032588|GO:0032878|GO:0043547|GO:0050708|GO:0051294	protein-coding	LLGL1, scribble cell polarity complex component	chr17	18225587	18244875
PPP6R2	ENSG00000100239	9701	1.34388e-08	2.71437e-07	-1.08972	-0.123957	1.08972	down	KIAA0685|PP6R2|SAP190|SAPS2	GO:0005515|GO:0005737|GO:0043231	protein-coding	protein phosphatase 6 regulatory subunit 2	chr22	50343304	50445090
FAM65A	ENSG00000039523|ENSG00000283332	79567	1.34715e-08	2.71996e-07	-1.18336	-0.242891	1.18336	down		GO:0003674|GO:0005737|GO:0008150|GO:0070062	protein-coding	family with sequence similarity 65 member A	chr16	67518418	67546788
FAM168A	ENSG00000054965	23201	1.38292e-08	2.79114e-07	-1.0634	-0.0886815	1.0634	down	KIAA0280|TCRP1	GO:0005515|GO:1905053	protein-coding	family with sequence similarity 168 member A	chr11	73400487	73598189
AEBP2	ENSG00000139154	121536	1.38587e-08	2.79604e-07	-1.08701	-0.120365	1.08701	down		GO:0000122|GO:0000978|GO:0001078|GO:0003714|GO:0005634|GO:0005654|GO:0006351|GO:0016569|GO:0035098|GO:0045814|GO:0046872	protein-coding	AE binding protein 2	chr12	19404045	19553272
FRYL	ENSG00000075539	285527	1.38683e-08	2.79693e-07	-1.06434	-0.0899591	1.06434	down	AF4p12|KIAA0826|MOR2	GO:0000902|GO:0005938|GO:0006351|GO:0006355|GO:0030427|GO:0031175|GO:0090527	protein-coding	FRY like transcription coactivator	chr4	48497361	48780322
ZNF585B	ENSG00000245680	92285	1.38763e-08	2.79751e-07	-1.11723	-0.159928	1.11723	down	SZFP41	GO:0003676|GO:0003700|GO:0005634|GO:0006351|GO:0006355|GO:0046872	protein-coding	zinc finger protein 585B	chr19	37093019	37218153
IL18BP	ENSG00000137496	10068	1.45989e-08	2.93877e-07	-1.17028	-0.226853	1.17028	down	IL18BPa	GO:0005576|GO:0005615|GO:0032496|GO:0042007|GO:0042088|GO:0048019|GO:0070062|GO:0070301|GO:0071356|GO:1900116	protein-coding	interleukin 18 binding protein	chr11	71998541	72005715
CAMK2N1	ENSG00000162545	55450	1.48192e-08	2.97978e-07	-1.28436	-0.361049	1.28436	down	PRO1489	GO:0006469|GO:0008427|GO:0014069|GO:0019901|GO:0030054|GO:0030425|GO:0043025|GO:0045211	protein-coding	calcium/calmodulin dependent protein kinase II inhibitor 1	chr1	20482391	20486220
ARL17B	ENSG00000228696	100506084	1.51606e-08	3.04728e-07	-1.16341	-0.21836	1.16341	down	ARL17|ARL17A	GO:0005525|GO:0005794|GO:0007264|GO:0015031|GO:0016192	protein-coding	ADP ribosylation factor like GTPase 17B	chr17	46274784	46361797
MROH1	ENSG00000179832	727957	1.53801e-08	3.09026e-07	-1.11743	-0.160187	1.11743	down	HEATR7A		protein-coding	maestro heat like repeat family member 1	chr8	144148016	144261940
CCDC14	ENSG00000175455	64770	1.55964e-08	3.1302e-07	-1.03198	-0.0454102	1.03198	down		GO:0005515|GO:0005813|GO:0021762|GO:0034451|GO:0071539	protein-coding	coiled-coil domain containing 14	chr3	123897305	123961408
EXD3	ENSG00000187609	54932	1.56381e-08	3.1374e-07	-1.40074	-0.486188	1.40074	down	mut-7	GO:0003676|GO:0008408|GO:0046872|GO:0090305	protein-coding	exonuclease 3'-5' domain containing 3	chr9	137306896	137423262
GGA2	ENSG00000103365	23062	1.57896e-08	3.16661e-07	-1.063	-0.0881402	1.063	down	VEAR	GO:0005515|GO:0005794|GO:0005802|GO:0006886|GO:0010008|GO:0016192|GO:0030131|GO:0030136|GO:0030306|GO:0044267	protein-coding	golgi associated, gamma adaptin ear containing, ARF binding protein 2	chr16	23463542	23521995
RCCD1	ENSG00000166965	91433	1.67917e-08	3.36259e-07	-1.12145	-0.165366	1.12145	down		GO:0005737|GO:0005886	protein-coding	RCC1 domain containing 1	chr15	90954870	90963125
SESTD1	ENSG00000187231	91404	1.68924e-08	3.38149e-07	-1.06204	-0.086833	1.06204	down	SOLO	GO:0001786|GO:0005515|GO:0005545|GO:0005546|GO:0010314|GO:0031210|GO:0032266|GO:0034704|GO:0043325|GO:0070273|GO:0070300|GO:0080025	protein-coding	SEC14 and spectrin domain containing 1	chr2	179101692	179264790
GUK1	ENSG00000143774	2987	1.68996e-08	3.38167e-07	-1.14645	-0.197177	1.14645	down	GMK	GO:0004385|GO:0005524|GO:0005829|GO:0006163|GO:0006185|GO:0015949|GO:0019673|GO:0034436|GO:0046034|GO:0046037|GO:0046054|GO:0046060|GO:0046711|GO:0046939	protein-coding	guanylate kinase 1	chr1	228139962	228148984
MRPL54	ENSG00000183617	116541	1.72106e-08	3.44007e-07	-1.22894	-0.297409	1.22894	down	L54mt|MRP-L54	GO:0005743|GO:0005762|GO:0044822|GO:0070125|GO:0070126	protein-coding	mitochondrial ribosomal protein L54	chr19	3762664	3768575
EPN2	ENSG00000072134	22905	1.77816e-08	3.55289e-07	-1.11479	-0.156769	1.11479	down	EHB21	GO:0005515|GO:0005654|GO:0005794|GO:0005913|GO:0006897|GO:0008289|GO:0030128|GO:0043231|GO:0098609|GO:0098641	protein-coding	epsin 2	chr17	19215615	19336715
PIAS1	ENSG00000033800	8554	1.81114e-08	3.61343e-07	-1.04712	-0.0664298	1.04712	down	DDXBP1|GBP|GU/RH-II|ZMIZ3	GO:0000082|GO:0000122|GO:0003677|GO:0003713|GO:0003714|GO:0005515|GO:0005634|GO:0005654|GO:0006351|GO:0007259|GO:0007283|GO:0008022|GO:0008134|GO:0008270|GO:0008542|GO:0016605|GO:0016607|GO:0016874|GO:0016925|GO:0019789|GO:0019899|GO:0019904|GO:0030521|GO:0031625|GO:0032436|GO:0033235|GO:0042127|GO:0043066|GO:0045444|GO:0045893|GO:0050681|GO:0051152|GO:0060334|GO:0061665|GO:0065004	protein-coding	protein inhibitor of activated STAT 1	chr15	68054179	68193846
RUBCN	ENSG00000145016	9711	1.8662e-08	3.7219e-07	-1.04934	-0.0694831	1.04934	down	KIAA0226|RUBICON|SCAR15	GO:0002376|GO:0005515|GO:0005654|GO:0005737|GO:0005764|GO:0005769|GO:0005770|GO:0005794|GO:0006909|GO:0006914|GO:0010507|GO:0043231|GO:0043553|GO:0045806|GO:0071985|GO:1901097	protein-coding	RUN and cysteine rich domain containing beclin 1 interacting protein	chr3	197671393	197749727
BRD4	ENSG00000141867	23476	1.8809e-08	3.74705e-07	-1.05934	-0.0831725	1.05934	down	CAP|HUNK1|HUNKI|MCAP	GO:0000083|GO:0000794|GO:0000993|GO:0002039|GO:0003682|GO:0005515|GO:0005634|GO:0005654|GO:0005737|GO:0006351|GO:0006974|GO:0010971|GO:0016032|GO:0016569|GO:0032968|GO:0043123|GO:0045944|GO:0050727|GO:0070577|GO:1901407	protein-coding	bromodomain containing 4	chr19	15235519	15332545
MEIS3	ENSG00000105419	56917	1.88885e-08	3.7601e-07	-1.14274	-0.192495	1.14274	down	MRG2	GO:0001077|GO:0003682|GO:0005634|GO:0006366|GO:0043565|GO:0045944|GO:0051897|GO:2001234	protein-coding	Meis homeobox 3	chr19	47403124	47419523
LOC101929415	ENSG00000254254	101929415	1.94073e-08	3.86195e-07	-1.15584	-0.208937	1.15584	down			ncRNA	uncharacterized LOC101929415	chr8	56445807	56552067
PRELID2	ENSG00000186314	153768	1.97123e-08	3.91976e-07	-1.18418	-0.243888	1.18418	down		GO:0005758|GO:0015914|GO:1990050	protein-coding	PRELI domain containing 2	chr5	145471799	145835369
LIX1L	ENSG00000271601	128077	1.9809e-08	3.93752e-07	-1.14482	-0.195127	1.14482	down		GO:0003674|GO:0005575|GO:0005737|GO:0008150|GO:0097352	protein-coding	limb and CNS expressed 1 like	chr1	145933423	145958001
SLC37A3	ENSG00000157800	84255	1.98486e-08	3.94394e-07	-1.09888	-0.136038	1.09888	down		GO:0005737|GO:0006820|GO:0008643|GO:0015760|GO:0022857|GO:0030176|GO:0035435|GO:0055085|GO:0061513	protein-coding	solute carrier family 37 member 3	chr7	140293693	140404433
SPNS1	ENSG00000169682	83985	2.00577e-08	3.97962e-07	-1.16808	-0.224139	1.16808	down	HSpin1|LAT|PP2030|SPIN1|SPINL|nrs	GO:0003376|GO:0005515|GO:0005743|GO:0005765|GO:0006869|GO:0016021|GO:0031982|GO:0040011|GO:0046624|GO:0055085	protein-coding	sphingolipid transporter 1 (putative)	chr16	28974221	28990775
ARRDC4	ENSG00000140450	91947	2.03203e-08	4.03022e-07	-1.19818	-0.26085	1.19818	down		GO:0005515|GO:0005768|GO:0005769|GO:0005886|GO:0051443	protein-coding	arrestin domain containing 4	chr15	97960698	97973838
RHD	ENSG00000187010	6007	2.04745e-08	4.05932e-07	-1.30318	-0.382031	1.30318	down	CD240D|DIIIc|RH|RH30|RHCED|RHDVA(TT)|RHDel|RHPII|RHXIII|Rh4|RhDCw|RhII|RhK562-II|RhPI	GO:0005887|GO:0008519|GO:0015695|GO:0019740|GO:0072488	protein-coding	Rh blood group D antigen	chr1	25272393	25330445
POLH	ENSG00000170734	5429	2.06902e-08	4.10057e-07	-1.11031	-0.15096	1.11031	down	RAD30|RAD30A|XP-V|XPV	GO:0000731|GO:0003684|GO:0003887|GO:0005515|GO:0005654|GO:0005737|GO:0006260|GO:0006281|GO:0006282|GO:0006290|GO:0010225|GO:0019985|GO:0046872|GO:0070987|GO:0071494	protein-coding	DNA polymerase eta	chr6	43576150	43615660
TGFB2	ENSG00000092969	7042	2.09086e-08	4.13928e-07	-1.01717	-0.0245606	1.01717	down	G-TSF|LDS4|TGF-beta2	GO:0000902|GO:0001501|GO:0001502|GO:0001525|GO:0001540|GO:0001654|GO:0001666|GO:0001822|GO:0001837|GO:0001843|GO:0001942|GO:0001974|GO:0002576|GO:0003007|GO:0003148|GO:0003149|GO:0003179|GO:0003181|GO:0003184|GO:0003203|GO:0003215|GO:0003222|GO:0003274|GO:0003289|GO:0003407|GO:0004702|GO:0005102|GO:0005114|GO:0005125|GO:0005160|GO:0005515|GO:0005576|GO:0005615|GO:0005768|GO:0006468|GO:0007050|GO:…	protein-coding	transforming growth factor beta 2	chr1	218346235	218444619
RBMS1	ENSG00000153250	5937	2.09842e-08	4.15272e-07	-1.0559	-0.0784677	1.0559	down	C2orf12|HCC-4|MSSP|MSSP-1|MSSP-2|MSSP-3|SCR2|YC1	GO:0000166|GO:0003690|GO:0003697|GO:0003723|GO:0005515|GO:0005634|GO:0006260|GO:0006396|GO:0044822	protein-coding	RNA binding motif single stranded interacting protein 1	chr2	160272151	160493794
LOC101929418		101929418	2.10487e-08	4.16396e-07	-1.20286	-0.266468	1.20286	down			ncRNA	uncharacterized LOC101929418	chr2	30051066	30143804
ERRFI1	ENSG00000116285	54206	2.12788e-08	4.20639e-07	-1.15109	-0.202997	1.15109	down	GENE-33|MIG-6|MIG6|RALT	GO:0005096|GO:0005515|GO:0005634|GO:0005737|GO:0005829|GO:0006950|GO:0007175|GO:0017124|GO:0019901|GO:0031234|GO:0031267|GO:0031953|GO:0032691|GO:0032869|GO:0032966|GO:0036120|GO:0042536|GO:0043547|GO:0043589|GO:0045616|GO:0048286|GO:0060426|GO:0060428|GO:0061469|GO:0070373|GO:0071364|GO:0071474|GO:0071549|GO:1903243	protein-coding	ERBB receptor feedback inhibitor 1	chr1	8004404	8026308
MCRIP1	ENSG00000225663	348262	2.14817e-08	4.24182e-07	-1.19537	-0.257463	1.19537	down	FAM195B|GRAN2|MCRIP	GO:0005515|GO:0005634|GO:0005737|GO:0010494|GO:0010717	protein-coding	MAPK regulated corepressor interacting protein 1	chr17	81822361	81833302
CRLF3	ENSG00000176390	51379	2.15051e-08	4.24489e-07	-1.11227	-0.15351	1.11227	down	CREME-9|CREME9|CRLM9|CYTOR4|FRWS|p48.2	GO:0000082|GO:0005515|GO:0005737|GO:0005886|GO:0030308|GO:0042802|GO:0045893|GO:0045944|GO:0046427|GO:0071158	protein-coding	cytokine receptor like factor 3	chr17	30769388	30824776
KCNK12	ENSG00000184261	56660	2.1598e-08	4.26167e-07	-1.98782	-0.991184	1.98782	down	K2p12.1|THIK-2|THIK2	GO:0005244|GO:0005887|GO:0022841|GO:0030322|GO:0034765|GO:0071805	protein-coding	potassium two pore domain channel subfamily K member 12	chr2	47516581	47570939
YAP1	ENSG00000137693	10413	2.22205e-08	4.37808e-07	-1.06263	-0.087636	1.06263	down	COB1|YAP|YAP2|YAP65|YKI	GO:0000902|GO:0000979|GO:0001076|GO:0001570|GO:0003143|GO:0003682|GO:0003713|GO:0003714|GO:0005515|GO:0005634|GO:0005654|GO:0005667|GO:0005737|GO:0005829|GO:0006367|GO:0006974|GO:0008022|GO:0008283|GO:0008284|GO:0010837|GO:0016020|GO:0030216|GO:0030857|GO:0030903|GO:0035019|GO:0035329|GO:0044212|GO:0045944|GO:0046622|GO:0048339|GO:0048368|GO:0050767|GO:0060242|GO:0060449|GO:0060487|GO:0070064|GO:…	protein-coding	Yes associated protein 1	chr11	102110461	102233423
PDE10A	ENSG00000112541	10846	2.2306e-08	4.39331e-07	-1.20381	-0.267607	1.20381	down	ADSD2|HSPDE10A|IOLOD|LINC00473|PDE10A19	GO:0004114|GO:0004115|GO:0004118|GO:0005829|GO:0006198|GO:0007165|GO:0008144|GO:0010738|GO:0016020|GO:0030552|GO:0030553|GO:0043204|GO:0043949|GO:0046069|GO:0046872|GO:0047555	protein-coding	phosphodiesterase 10A	chr6	165327287	165988048
RASGRF1	ENSG00000058335	5923	2.23848e-08	4.40723e-07	-1.26551	-0.339717	1.26551	down	CDC25|CDC25L|GNRP|GRF1|GRF55|H-GRF55|PP13187|ras-GRF1	GO:0000165|GO:0005085|GO:0005088|GO:0005089|GO:0005829|GO:0005886|GO:0007165|GO:0007264|GO:0007616|GO:0008283|GO:0030426|GO:0031175|GO:0035020|GO:0035023|GO:0035254|GO:0043005|GO:0043547|GO:0046578|GO:0046579|GO:0048167|GO:0048168|GO:0090630|GO:2000310	protein-coding	Ras protein specific guanine nucleotide releasing factor 1	chr15	78959947	79090773
FAM131B	ENSG00000159784	9715	2.26008e-08	4.44615e-07	-1.21867	-0.285308	1.21867	down		GO:0005515|GO:0005654|GO:0005737	protein-coding	family with sequence similarity 131 member B	chr7	143353400	143362770
S1PR2	ENSG00000267534	9294	2.29502e-08	4.51194e-07	-1.25903	-0.332308	1.25903	down	AGR16|DFNB68|EDG-5|EDG5|Gpcr13|H218|LPB2|S1P2	GO:0000187|GO:0001664|GO:0003376|GO:0004930|GO:0005178|GO:0005515|GO:0005886|GO:0007186|GO:0008284|GO:0008289|GO:0010800|GO:0016021|GO:0031532|GO:0038036|GO:0046847|GO:0090394|GO:1903142	protein-coding	sphingosine-1-phosphate receptor 2	chr19	10221435	10231272
ZNF646	ENSG00000167395	9726	2.30204e-08	4.52409e-07	-1.12703	-0.172521	1.12703	down		GO:0003677|GO:0005515|GO:0005634|GO:0006351|GO:0006355|GO:0046872	protein-coding	zinc finger protein 646	chr16	31074422	31084196
MCAM	ENSG00000076706	4162	2.3319e-08	4.57944e-07	-1.01773	-0.0253503	1.01773	down	CD146|MUC18	GO:0001525|GO:0003094|GO:0005615|GO:0005634|GO:0005886|GO:0005925|GO:0007155|GO:0009653|GO:0009897|GO:0016021|GO:0030335|GO:0061042	protein-coding	melanoma cell adhesion molecule	chr11	119308529	119321521
TLE2	ENSG00000065717	7089	2.34207e-08	4.59439e-07	-1.35479	-0.438071	1.35479	down	ESG|ESG2|GRG2	GO:0003714|GO:0005515|GO:0005615|GO:0005634|GO:0005654|GO:0005925|GO:0006351|GO:0007165|GO:0009887|GO:0016055|GO:0045892|GO:0090090|GO:1904837	protein-coding	transducin like enhancer of split 2	chr19	2997638	3047635
PIM1	ENSG00000137193	5292	2.34974e-08	4.60775e-07	-1.18973	-0.250633	1.18973	down	PIM	GO:0004674|GO:0005515|GO:0005524|GO:0005634|GO:0005737|GO:0005886|GO:0006468|GO:0006915|GO:0007049|GO:0007275|GO:0008134|GO:0008283|GO:0030145|GO:0030212|GO:0043024|GO:0043066|GO:0043433|GO:0046777|GO:0070561	protein-coding	Pim-1 proto-oncogene, serine/threonine kinase	chr6	37170203	37175426
BACE2	ENSG00000182240	25825	2.38661e-08	4.67665e-07	-1.13891	-0.187654	1.13891	down	AEPLC|ALP56|ASP1|ASP21|BAE2|CDA13|CEAP1|DRAP	GO:0001540|GO:0004190|GO:0005768|GO:0005783|GO:0005794|GO:0006508|GO:0006509|GO:0009986|GO:0016021|GO:0016486|GO:0030163|GO:0042985|GO:0050435	protein-coding	beta-site APP-cleaving enzyme 2	chr21	41167801	41282518
IRF9	ENSG00000213928	10379	2.44404e-08	4.78743e-07	-1.06937	-0.0967611	1.06937	down	IRF-9|ISGF3|ISGF3G|p48	GO:0001047|GO:0003700|GO:0005515|GO:0005634|GO:0005654|GO:0005737|GO:0005829|GO:0006355|GO:0006366|GO:0007166|GO:0051607|GO:0060333|GO:0060337	protein-coding	interferon regulatory factor 9	chr14	24161053	24166565
ZMAT3	ENSG00000172667	64393	2.48992e-08	4.87022e-07	-1.05956	-0.0834675	1.05956	down	PAG608|WIG-1|WIG1	GO:0002039|GO:0003723|GO:0005515|GO:0005730|GO:0006974|GO:0008270|GO:0015031|GO:0040008|GO:0043065|GO:0044822|GO:0072332	protein-coding	zinc finger matrin-type 3	chr3	179017223	179072279
WASF2	ENSG00000158195	10163	2.51965e-08	4.92479e-07	-1.07345	-0.102249	1.07345	down	IMD2|SCAR2|WASF4|WAVE2|dJ393P12.2	GO:0001525|GO:0001667|GO:0001726|GO:0003779|GO:0005515|GO:0005622|GO:0005769|GO:0005829|GO:0005913|GO:0007188|GO:0010592|GO:0015629|GO:0016032|GO:0016601|GO:0017124|GO:0030027|GO:0030032|GO:0030036|GO:0030048|GO:0031209|GO:0032403|GO:0035855|GO:0038096|GO:0048010|GO:0051497|GO:0070062|GO:0072673|GO:0098609|GO:0098641	protein-coding	WAS protein family member 2	chr1	27404226	27490158
C14orf159	ENSG00000133943	80017	2.52904e-08	4.93956e-07	-1.07226	-0.100661	1.07226	down		GO:0003674|GO:0005515|GO:0005575|GO:0005739|GO:0008150	protein-coding	chromosome 14 open reading frame 159	chr14	91060333	91225632
SCD5	ENSG00000145284	79966	2.56317e-08	5.0026e-07	-1.0837	-0.115959	1.0837	down	ACOD4|FADS4|HSCD5|SCD2|SCD4	GO:0004768|GO:0005506|GO:0005789|GO:0006636|GO:0016021|GO:0016491|GO:0035338|GO:0042759|GO:0055114	protein-coding	stearoyl-CoA desaturase 5	chr4	82629539	82798857
ATXN10	ENSG00000130638	25814	2.60122e-08	5.07319e-07	-1.04711	-0.066418	1.04711	down	E46L|HUMEEP|SCA10	GO:0005515|GO:0005615|GO:0005737|GO:0005829|GO:0005886|GO:0007399|GO:0016020|GO:0019899|GO:0030425|GO:0031175|GO:0042802|GO:0043025|GO:0048471|GO:0060271|GO:0070207	protein-coding	ataxin 10	chr22	45657019	45845307
LOC105372255		105372255	2.6055e-08	5.07969e-07	-1.2757	-0.351284	1.2757	down			ncRNA	uncharacterized LOC105372255	chr19	6040074	6199572
ZBED4	ENSG00000100426	9889	2.64694e-08	5.15674e-07	-1.11223	-0.153458	1.11223	down		GO:0000977|GO:0003700|GO:0005515|GO:0005634|GO:0005737|GO:0006357|GO:0046872|GO:0046983	protein-coding	zinc finger BED-type containing 4	chr22	49853842	49890078
RBFOX2	ENSG00000100320	23543	2.67838e-08	5.21612e-07	-1.06426	-0.0898549	1.06426	down	FOX2|Fox-2|HNRBP2|HRNBP2|RBM9|RTA|dJ106I20.3|fxh	GO:0000166|GO:0000381|GO:0003714|GO:0003723|GO:0003729|GO:0005515|GO:0005634|GO:0005654|GO:0005737|GO:0006397|GO:0007399|GO:0008134|GO:0008380|GO:0008543|GO:0010724|GO:0016070|GO:0021942|GO:0030520|GO:0042127|GO:0044822|GO:0045892|GO:0048813|GO:0050885	protein-coding	RNA binding protein, fox-1 homolog 2	chr22	35738736	36028425
LOC105372709		105372709	2.68547e-08	5.22802e-07	-1.40296	-0.488478	1.40296	down			ncRNA	uncharacterized LOC105372709	chr20	62402236	62405935
ANKH	ENSG00000154122	56172	2.71909e-08	5.29156e-07	-1.12553	-0.170609	1.12553	down	ANK|CCAL2|CMDJ|CPPDD|HANK|MANK	GO:0001501|GO:0005315|GO:0005886|GO:0005887|GO:0007626|GO:0015114|GO:0016021|GO:0019867|GO:0030500|GO:0030504|GO:0030505|GO:0035435|GO:0055085	protein-coding	ANKH inorganic pyrophosphate transport regulator	chr5	14704804	14871778
CELSR1	ENSG00000075275	9620	2.72105e-08	5.29346e-07	-1.11154	-0.152563	1.11154	down	ADGRC1|CDHF9|FMI2|HFMI2|ME2	GO:0001736|GO:0001764|GO:0001843|GO:0001942|GO:0004888|GO:0004930|GO:0005509|GO:0005654|GO:0005886|GO:0005887|GO:0007156|GO:0007186|GO:0007266|GO:0007417|GO:0007626|GO:0009952|GO:0016021|GO:0032956|GO:0042060|GO:0042249|GO:0042472|GO:0045176|GO:0046983|GO:0048105|GO:0060071|GO:0060488|GO:0060489|GO:0060490|GO:0090179|GO:0090251	protein-coding	cadherin EGF LAG seven-pass G-type receptor 1	chr22	46360834	46537170
ZNF497	ENSG00000174586	162968	2.73258e-08	5.31397e-07	-1.30163	-0.380317	1.30163	down		GO:0003677|GO:0005634|GO:0006351|GO:0006355|GO:0046872	protein-coding	zinc finger protein 497	chr19	58348466	58362848
CSNK1E	ENSG00000213923	1454	2.73649e-08	5.31966e-07	-1.1121	-0.153284	1.1121	down	CKIepsilon|HCKIE	GO:0000086|GO:0004672|GO:0004674|GO:0005515|GO:0005524|GO:0005634|GO:0005654|GO:0005737|GO:0005829|GO:0006281|GO:0006364|GO:0006468|GO:0006897|GO:0007165|GO:0008360|GO:0016055|GO:0018105|GO:0030178|GO:0030426|GO:0030529|GO:0032091|GO:0032436|GO:0032922|GO:0034613|GO:0042752|GO:0043025|GO:0044822|GO:0048512|GO:0090263|GO:1902004|GO:1903827|GO:1905426|GO:1990090|GO:2000052	protein-coding	casein kinase 1 epsilon	chr22	38290691	38318084
CARNS1	ENSG00000172508	57571	2.80519e-08	5.44534e-07	-1.97717	-0.983435	1.97717	down	ATPGD1	GO:0005524|GO:0005575|GO:0005829|GO:0006548|GO:0016887|GO:0035499|GO:0046872|GO:0047730	protein-coding	carnosine synthase 1	chr11	67415361	67425607
UBN2	ENSG00000157741	254048	2.80659e-08	5.44609e-07	-1.07095	-0.0988878	1.07095	down		GO:0005615|GO:0005654	protein-coding	ubinuclein 2	chr7	139230356	139308236
ITIH5	ENSG00000123243	80760	2.81309e-08	5.45675e-07	-1.23911	-0.309303	1.23911	down	ITI-HC5|PP14776	GO:0004867|GO:0005576|GO:0010951|GO:0030212	protein-coding	inter-alpha-trypsin inhibitor heavy chain family member 5	chr10	7559270	7666998
FBXO11	ENSG00000138081	80204	2.81623e-08	5.46086e-07	-1.106	-0.145352	1.106	down	FBX11|PRMT9|UBR6|UG063H01|VIT1	GO:0000151|GO:0004842|GO:0005515|GO:0005634|GO:0005694|GO:0005730|GO:0005737|GO:0006464|GO:0006511|GO:0007605|GO:0008270|GO:0016274|GO:0016567|GO:0035246	protein-coding	F-box protein 11	chr2	47789316	47905793
LOC100128398	ENSG00000176593	100128398	2.90074e-08	5.61866e-07	-1.2192	-0.285934	1.2192	down			ncRNA	uncharacterized LOC100128398	chr19	58002061	58011232
IQGAP3	ENSG00000183856	128239	2.91154e-08	5.63554e-07	-1.06091	-0.0852988	1.06091	down		GO:0000082|GO:0000187|GO:0005516|GO:0005829|GO:0005911|GO:0007265|GO:0008361|GO:0010628|GO:0010629|GO:0016328|GO:0017048|GO:0033601|GO:0043087|GO:0070371|GO:0070856|GO:0071310	protein-coding	IQ motif containing GTPase activating protein 3	chr1	156525405	156572604
KCNE4	ENSG00000152049	23704	2.91567e-08	5.63947e-07	-1.15201	-0.204156	1.15201	down	MIRP3	GO:0005249|GO:0005515|GO:0016021|GO:0016324|GO:0034765|GO:0044325|GO:0071805	protein-coding	potassium voltage-gated channel subfamily E regulatory subunit 4	chr2	223051814	223198399
HPSE	ENSG00000173083	10855	2.95899e-08	5.7171e-07	-1.08673	-0.119987	1.08673	down	HPA|HPA1|HPR1|HPSE1|HSE1	GO:0004566|GO:0005515|GO:0005578|GO:0005634|GO:0005654|GO:0005764|GO:0005765|GO:0005975|GO:0006027|GO:0006029|GO:0007160|GO:0010575|GO:0030194|GO:0030198|GO:0030200|GO:0030305|GO:0033690|GO:0043202|GO:0043231|GO:0043395|GO:0045121|GO:0045545|GO:0046983|GO:0051797|GO:0051798|GO:0051897|GO:0060055|GO:0061042	protein-coding	heparanase	chr4	83292461	83335153
RNF144B	ENSG00000137393	255488	2.97096e-08	5.73817e-07	-1.11461	-0.156535	1.11461	down	IBRDC2|PIR2|bA528A10.3|p53RFP	GO:0000151|GO:0000209|GO:0004842|GO:0005515|GO:0005737|GO:0005829|GO:0006915|GO:0008270|GO:0016021|GO:0031624|GO:0031966|GO:0032436|GO:0042787|GO:0061630	protein-coding	ring finger protein 144B	chr6	18387350	18468874
XYLT2	ENSG00000015532	64132	3.03066e-08	5.84951e-07	-1.11716	-0.159842	1.11716	down	PXYLT2|SOS|XT-II|XT2|xylT-II	GO:0000139|GO:0005575|GO:0005789|GO:0006024|GO:0008375|GO:0015012|GO:0016021|GO:0030158|GO:0030206|GO:0030210|GO:0050650	protein-coding	xylosyltransferase 2	chr17	50346092	50363138
LOC101927178	ENSG00000151327	101927178	3.03805e-08	5.86144e-07	-1.11848	-0.161535	1.11848	down			ncRNA	uncharacterized LOC101927178	chr14	35081081	35113130
LOC101928118	ENSG00000226026	101928118	3.07212e-08	5.92506e-07	-1.09164	-0.126498	1.09164	down			ncRNA	uncharacterized LOC101928118	chr1	95163219	95233982
CEP192	ENSG00000101639	55125	3.09213e-08	5.95937e-07	-1.04558	-0.0643047	1.04558	down	PPP1R62	GO:0000086|GO:0000242|GO:0005515|GO:0005737|GO:0005813|GO:0005814|GO:0005829|GO:0010923|GO:0019902|GO:0051225|GO:0051298	protein-coding	centrosomal protein 192	chr18	12991362	13125052
LYZ	ENSG00000090382	4069	3.15852e-08	6.08298e-07	-1.2088	-0.273578	1.2088	down	LYZF1|LZM	GO:0001895|GO:0003796|GO:0005576|GO:0005615|GO:0006954|GO:0016998|GO:0019835|GO:0042802|GO:0044267|GO:0050829|GO:0050830|GO:0070062	protein-coding	lysozyme	chr12	69348341	69354234
EGFR	ENSG00000146648	1956	3.22358e-08	6.20384e-07	-1.07386	-0.102808	1.07386	down	ERBB|ERBB1|HER1|NISBD2|PIG61|mENA	GO:0000139|GO:0000165|GO:0000186|GO:0001503|GO:0001892|GO:0001934|GO:0001942|GO:0001948|GO:0003682|GO:0003690|GO:0004709|GO:0004713|GO:0004714|GO:0004716|GO:0004888|GO:0005006|GO:0005088|GO:0005178|GO:0005515|GO:0005516|GO:0005524|GO:0005615|GO:0005634|GO:0005737|GO:0005768|GO:0005789|GO:0005886|GO:0005913|GO:0005925|GO:0006412|GO:0006950|GO:0006970|GO:0006979|GO:0007165|GO:0007166|GO:0007173|GO:…	protein-coding	epidermal growth factor receptor	chr7	55019021	55256620
ZNF470	ENSG00000197016	388566	3.22572e-08	6.20395e-07	-1.5362	-0.619369	1.5362	down	CZF-1	GO:0003677|GO:0003700|GO:0005654|GO:0006351|GO:0006355|GO:0046872	protein-coding	zinc finger protein 470	chr19	56567511	56588911
AXL	ENSG00000167601	558	3.22594e-08	6.20395e-07	-1.12505	-0.169994	1.12505	down	ARK|JTK11|Tyro7|UFO	GO:0001618|GO:0001764|GO:0001779|GO:0001786|GO:0001961|GO:0001974|GO:0004713|GO:0004714|GO:0005515|GO:0005524|GO:0005615|GO:0005622|GO:0005886|GO:0005887|GO:0006909|GO:0006954|GO:0007165|GO:0007283|GO:0009986|GO:0018108|GO:0021885|GO:0030168|GO:0031100|GO:0031668|GO:0032036|GO:0032689|GO:0032720|GO:0032825|GO:0032940|GO:0034101|GO:0034446|GO:0035457|GO:0042698|GO:0043277|GO:0043491|GO:0043524|GO:…	protein-coding	AXL receptor tyrosine kinase	chr19	41219203	41261766
FSD1	ENSG00000105255	79187	3.23594e-08	6.22095e-07	-1.21239	-0.277849	1.21239	down	GLFND|MIR1	GO:0005634|GO:0005737|GO:0005815|GO:0005874|GO:0007067|GO:0032154|GO:0051301	protein-coding	fibronectin type III and SPRY domain containing 1	chr19	4304600	4323843
RNU4-1	ENSG00000200795	26835	3.24284e-08	6.23199e-07	-1.20963	-0.274564	1.20963	down	RNU4A|RNU4B2|U4|U4BL		snRNA	RNA, U4 small nuclear 1	chr12	120293097	120293237
DHRS13	ENSG00000167536	147015	3.24412e-08	6.23223e-07	-1.22385	-0.291423	1.22385	down	SDR7C5	GO:0005576|GO:0016020|GO:0016491|GO:0055114	protein-coding	dehydrogenase/reductase 13	chr17	28897781	28903071
ZNF665	ENSG00000197497	79788	3.27658e-08	6.2901e-07	-1.14445	-0.194652	1.14445	down	ZFP160L	GO:0003677|GO:0005634|GO:0006351|GO:0006355|GO:0046872	protein-coding	zinc finger protein 665	chr19	53159213	53193386
LINC00649	ENSG00000237945	100506334	3.28792e-08	6.30737e-07	-1.11958	-0.162963	1.11958	down			ncRNA	long intergenic non-protein coding RNA 649	chr21	33915534	33977691
FARP1	ENSG00000152767	10160	3.37604e-08	6.4672e-07	-1.06821	-0.0951958	1.06821	down	CDEP|FARP1-IT1|PLEKHC2|PPP1R75	GO:0005089|GO:0005737|GO:0005829|GO:0005856|GO:0007416|GO:0008092|GO:0010923|GO:0030054|GO:0030175|GO:0030425|GO:0030676|GO:0031234|GO:0035023|GO:0043197|GO:0043547|GO:0048813	protein-coding	FERM, ARH/RhoGEF and pleckstrin domain protein 1	chr13	98142562	98455176
PSG4	ENSG00000243137	5672	3.46026e-08	6.62146e-07	-1.3197	-0.400213	1.3197	down	PSBG-4|PSBG-9|PSG9	GO:0007565|GO:0070062	protein-coding	pregnancy specific beta-1-glycoprotein 4	chr19	43192702	43207299
CLK2	ENSG00000176444	1196	3.46374e-08	6.62577e-07	-1.12314	-0.167538	1.12314	down		GO:0004674|GO:0004712|GO:0004713|GO:0005515|GO:0005524|GO:0005634|GO:0005654|GO:0006468|GO:0010212|GO:0016607|GO:0018108|GO:0032526|GO:0042802|GO:0043484|GO:0045721|GO:0046777	protein-coding	CDC like kinase 2	chr1	155262868	155278491
PALM2-AKAP2	ENSG00000157654	445815	3.58636e-08	6.84574e-07	-1.11522	-0.157324	1.11522	down	AKAP2		protein-coding	PALM2-AKAP2 readthrough	chr9	109780309	110172512
HGS	ENSG00000185359	9146	3.59662e-08	6.86289e-07	-1.09111	-0.125803	1.09111	down	HRS	GO:0005515|GO:0005737|GO:0005768|GO:0005769|GO:0005829|GO:0006622|GO:0006914|GO:0007165|GO:0008285|GO:0010324|GO:0010628|GO:0016197|GO:0019904|GO:0031901|GO:0032585|GO:0033565|GO:0036258|GO:0042059|GO:0042176|GO:0043231|GO:0043405|GO:0046426|GO:0046872|GO:0070062|GO:0072657|GO:1903543	protein-coding	hepatocyte growth factor-regulated tyrosine kinase substrate	chr17	81683326	81703138
MTAP	ENSG00000099810	4507	3.63273e-08	6.92444e-07	-1.08255	-0.114432	1.08255	down	BDMF|DMSFH|DMSMFH|HEL-249|LGMBF|MSAP|c86fus	GO:0004645|GO:0005515|GO:0005634|GO:0005737|GO:0005829|GO:0006139|GO:0006166|GO:0006738|GO:0017061|GO:0019509|GO:0043101|GO:0070062	protein-coding	methylthioadenosine phosphorylase	chr9	21802543	22032986
LAT2	ENSG00000086730	7462	3.66941e-08	6.9894e-07	-1.31099	-0.390659	1.31099	down	HSPC046|LAB|NTAL|WBSCR15|WBSCR5|WSCR5	GO:0002250|GO:0005515|GO:0005886|GO:0016021|GO:0019722|GO:0035556|GO:0038095|GO:0042113|GO:0042169|GO:0042629|GO:0043303|GO:0045121|GO:0050853|GO:0070062	protein-coding	linker for activation of T-cells family member 2	chr7	74199652	74229834
AFF3	ENSG00000144218	3899	3.73088e-08	7.10398e-07	-1.2369	-0.306734	1.2369	down	LAF4|MLLT2-like	GO:0003690|GO:0005634|GO:0005654|GO:0005737|GO:0006351|GO:0006355|GO:0034612|GO:0035116	protein-coding	AF4/FMR2 family member 3	chr2	99545419	100142739
IGF2R	ENSG00000197081	3482	3.78678e-08	7.20277e-07	-1.01887	-0.0269759	1.01887	down	CD222|CI-M6PR|CIMPR|M6P-R|M6P/IGF2R|MPR 300|MPR1|MPR300|MPRI	GO:0001889|GO:0001948|GO:0001965|GO:0001972|GO:0004872|GO:0004930|GO:0005010|GO:0005215|GO:0005515|GO:0005537|GO:0005615|GO:0005641|GO:0005765|GO:0005768|GO:0005769|GO:0005770|GO:0005802|GO:0005887|GO:0005925|GO:0006898|GO:0007165|GO:0007186|GO:0007283|GO:0009791|GO:0009986|GO:0016020|GO:0019899|GO:0030118|GO:0030133|GO:0030139|GO:0030140|GO:0031100|GO:0031995|GO:0032526|GO:0032588|GO:0042802|GO:…	protein-coding	insulin like growth factor 2 receptor	chr6	159969099	160113507
BCL6	ENSG00000113916	604	3.84765e-08	7.31339e-07	-1.18576	-0.245809	1.18576	down	BCL5|BCL6A|LAZ3|ZBTB27|ZNF51	GO:0000060|GO:0000122|GO:0000902|GO:0000977|GO:0001161|GO:0001227|GO:0001953|GO:0002467|GO:0002634|GO:0002903|GO:0003682|GO:0003700|GO:0005515|GO:0005634|GO:0005654|GO:0005657|GO:0006351|GO:0006954|GO:0006974|GO:0007266|GO:0007283|GO:0008285|GO:0030036|GO:0030099|GO:0030183|GO:0030308|GO:0030890|GO:0031065|GO:0031490|GO:0032764|GO:0035024|GO:0042092|GO:0042127|GO:0042802|GO:0042981|GO:0043065|GO:…	protein-coding	B-cell CLL/lymphoma 6	chr3	187721377	187745727
RABL2B	ENSG00000079974	11158	3.85545e-08	7.32563e-07	-1.17076	-0.227443	1.17076	down		GO:0003924|GO:0005525|GO:0005622|GO:0007264	protein-coding	RAB, member of RAS oncogene family-like 2B	chr22	50767501	50783663
STARD13-AS	ENSG00000236581	100874241	3.93594e-08	7.47329e-07	-1.18749	-0.247917	1.18749	down	STARD13-AS2		ncRNA	STARD13 antisense RNA	chr13	33180401	33281584
BRAF	ENSG00000157764	673	4.02829e-08	7.64325e-07	-1.07859	-0.109152	1.07859	down	B-RAF1|B-raf|BRAF1|NS7|RAFB1	GO:0000165|GO:0000186|GO:0002318|GO:0004672|GO:0004674|GO:0004709|GO:0005509|GO:0005515|GO:0005524|GO:0005622|GO:0005634|GO:0005737|GO:0005739|GO:0005829|GO:0005886|GO:0006468|GO:0008542|GO:0009887|GO:0009968|GO:0010628|GO:0010764|GO:0015758|GO:0030154|GO:0030878|GO:0031267|GO:0031434|GO:0033138|GO:0035019|GO:0035690|GO:0042127|GO:0042802|GO:0043005|GO:0043066|GO:0043231|GO:0043367|GO:0043369|GO:…	protein-coding	B-Raf proto-oncogene, serine/threonine kinase	chr7	140719327	140924764
KCNIP2	ENSG00000120049	30819	4.09394e-08	7.76507e-07	-1.50037	-0.585316	1.50037	down	KCHIP2	GO:0005250|GO:0005509|GO:0005513|GO:0005515|GO:0005737|GO:0005886|GO:0006813|GO:0006936|GO:0007165|GO:0007268|GO:0008016|GO:0008076|GO:0015459|GO:0034705|GO:0044325|GO:0045163|GO:0046923|GO:0047485|GO:0061337|GO:0071435|GO:0071805|GO:0086008|GO:0086009|GO:0086013|GO:0097623|GO:1901379|GO:2001257	protein-coding	potassium voltage-gated channel interacting protein 2	chr10	101825974	101843920
TENM2	ENSG00000145934	57451	4.11301e-08	7.79654e-07	-3.07769	-1.62185	3.07769	down	ODZ2|TEN-M2|TNM2|ten-2	GO:0000122|GO:0005102|GO:0005509|GO:0005634|GO:0005783|GO:0005794|GO:0005886|GO:0005887|GO:0006351|GO:0007165|GO:0016337|GO:0016605|GO:0030054|GO:0030175|GO:0030425|GO:0030426|GO:0042803|GO:0043005|GO:0043197|GO:0045202|GO:0045211|GO:0046982|GO:0051491|GO:0097264	protein-coding	teneurin transmembrane protein 2	chr5	167284799	168264157
FAM193A	ENSG00000125386	8603	4.11343e-08	7.79654e-07	-1.08644	-0.119611	1.08644	down	C4orf8|RES4-22		protein-coding	family with sequence similarity 193 member A	chr4	2512477	2732565
LYRM4	ENSG00000214113	57128	4.13016e-08	7.8255e-07	-1.18953	-0.250387	1.18953	down	C6orf149|CGI-203|COXPD19|ISD11	GO:0005634|GO:0005759|GO:0044281	protein-coding	LYR motif containing 4	chr6	5031756	5260939
TFRC	ENSG00000072274	7037	4.19671e-08	7.9488e-07	-1.09964	-0.137031	1.09964	down	CD71|IMD46|T9|TFR|TFR1|TR|TRFR|p90	GO:0001558|GO:0001618|GO:0001948|GO:0003725|GO:0004998|GO:0005515|GO:0005576|GO:0005615|GO:0005768|GO:0005886|GO:0005887|GO:0005905|GO:0006879|GO:0009897|GO:0009986|GO:0016020|GO:0016323|GO:0030316|GO:0030890|GO:0031410|GO:0031623|GO:0033570|GO:0033572|GO:0035690|GO:0042102|GO:0042127|GO:0042470|GO:0042802|GO:0042803|GO:0043231|GO:0044822|GO:0045780|GO:0045830|GO:0046718|GO:0048471|GO:0055037|GO:…	protein-coding	transferrin receptor	chr3	196049284	196082189
HBP1	ENSG00000105856	26959	4.25753e-08	8.06117e-07	-1.09991	-0.137383	1.09991	down		GO:0003677|GO:0003723|GO:0005515|GO:0005654|GO:0006351|GO:0006355|GO:0007050|GO:0016055	protein-coding	HMG-box transcription factor 1	chr7	107168961	107202529
PDPN	ENSG00000162493	10630	4.43297e-08	8.3845e-07	-1.53272	-0.616091	1.53272	down	AGGRUS|GP36|GP40|Gp38|HT1A-1|OTS8|PA2.26|T1A|T1A-2|T1A2|TI1A	GO:0000902|GO:0001726|GO:0001946|GO:0005372|GO:0005886|GO:0005887|GO:0006693|GO:0006833|GO:0006865|GO:0007165|GO:0008283|GO:0008360|GO:0008517|GO:0009897|GO:0015171|GO:0015250|GO:0015884|GO:0016337|GO:0030027|GO:0030168|GO:0030175|GO:0030324|GO:0031258|GO:0031527|GO:0031528|GO:0032587|GO:0048286|GO:0048870|GO:0051272|GO:2000045	protein-coding	podoplanin	chr1	13583465	13617957
SERF2-C15ORF63		100529067	4.45031e-08	8.41435e-07	-1.11801	-0.160933	1.11801	down			ncRNA	SERF2-C15orf63 readthrough	chr15	43791842	43802589
DGCR8	ENSG00000128191	54487	4.47284e-08	8.45396e-07	-1.07981	-0.110781	1.07981	down	C22orf12|DGCRK6|Gy1|pasha	GO:0003725|GO:0004525|GO:0005515|GO:0005634|GO:0005654|GO:0005730|GO:0005737|GO:0015630|GO:0020037|GO:0031047|GO:0031053|GO:0042803|GO:0046872|GO:0070877|GO:0070878|GO:0072091|GO:0090502	protein-coding	DGCR8, microprocessor complex subunit	chr22	20080232	20111877
FOXO1	ENSG00000150907	2308	4.59112e-08	8.67448e-07	-1.10547	-0.144659	1.10547	down	FKH1|FKHR|FOXO1A	GO:0000122|GO:0000981|GO:0000989|GO:0001078|GO:0001223|GO:0001568|GO:0001659|GO:0001678|GO:0003682|GO:0005515|GO:0005634|GO:0005654|GO:0005737|GO:0005739|GO:0005829|GO:0006351|GO:0006473|GO:0006914|GO:0006915|GO:0006974|GO:0008013|GO:0008286|GO:0009267|GO:0010508|GO:0031018|GO:0031625|GO:0032869|GO:0032873|GO:0034599|GO:0035947|GO:0043065|GO:0043066|GO:0043565|GO:0045444|GO:0045599|GO:0045722|GO:…	protein-coding	forkhead box O1	chr13	40555667	40666597
FLRT2	ENSG00000185070	23768	4.66976e-08	8.81996e-07	-1.10763	-0.14747	1.10763	down		GO:0003007|GO:0004860|GO:0005057|GO:0005104|GO:0005578|GO:0005615|GO:0005737|GO:0005789|GO:0005886|GO:0005887|GO:0005911|GO:0005925|GO:0006469|GO:0007411|GO:0008150|GO:0008543|GO:0019221|GO:0030674|GO:0031090|GO:0043005|GO:0045202|GO:0045499|GO:0046426|GO:0050919|GO:0051965|GO:0061343|GO:0070062|GO:0071711|GO:2001222	protein-coding	fibronectin leucine rich transmembrane protein 2	chr14	85530144	85654426
NLRP12	ENSG00000142405	91662	4.70243e-08	8.87856e-07	-1.23687	-0.306691	1.23687	down	CLR19.3|FCAS2|NALP12|PAN6|PYPAF7|RNO|RNO2	GO:0005515|GO:0005524|GO:0005634|GO:0005737|GO:0006919|GO:0007165|GO:0008588|GO:0008656|GO:0009968|GO:0031953|GO:0032088|GO:0036336|GO:0043122|GO:0043124|GO:0043281|GO:0045345|GO:0045381|GO:0045409|GO:0045751|GO:0050710|GO:0050711|GO:0050718|GO:0050728|GO:0050729|GO:0070373|GO:0071345|GO:1901223	protein-coding	NLR family pyrin domain containing 12	chr19	53793603	53824394
KIAA0907	ENSG00000132680	22889	4.82503e-08	9.10365e-07	-1.08039	-0.111547	1.08039	down	BLOM7|SNORA80EHG	GO:0003723|GO:0005515|GO:0005634	protein-coding	KIAA0907	chr1	155913043	155934400
SIVA1	ENSG00000184990	10572	4.88079e-08	9.19918e-07	-1.18031	-0.239167	1.18031	down	CD27BP|SIVA|Siva-1|Siva-2	GO:0001618|GO:0005164|GO:0005175|GO:0005515|GO:0005654|GO:0005737|GO:0046718|GO:0046872|GO:0097191	protein-coding	SIVA1 apoptosis inducing factor	chr14	104753100	104768494
KMT2D	ENSG00000167548	8085	4.94017e-08	9.30459e-07	-1.0136	-0.0194874	1.0136	down	AAD10|ALR|CAGL114|KABUK1|KMS|MLL2|MLL4|TNRC21	GO:0001555|GO:0003677|GO:0005515|GO:0005634|GO:0005654|GO:0006342|GO:0006351|GO:0006355|GO:0008270|GO:0008284|GO:0018024|GO:0033148|GO:0035097|GO:0042800|GO:0043627|GO:0044212|GO:0044666|GO:0045944|GO:0048477|GO:0051568|GO:1904837	protein-coding	lysine methyltransferase 2D	chr12	49018975	49059774
SNX25	ENSG00000109762	83891	4.95754e-08	9.33405e-07	-1.18012	-0.23893	1.18012	down	MSTP043|SBBI31	GO:0003674|GO:0005575|GO:0010008|GO:0015031|GO:0030512|GO:0032801|GO:0034713|GO:0035091|GO:0060394	protein-coding	sorting nexin 25	chr4	185204237	185370185
NUCB1	ENSG00000104805	4924	4.97219e-08	9.35835e-07	-1.07933	-0.11013	1.07933	down	CALNUC|NUC	GO:0001965|GO:0003677|GO:0005509|GO:0005515|GO:0005615|GO:0005634|GO:0005769|GO:0005791|GO:0005793|GO:0005794|GO:0005798|GO:0005801|GO:0005802|GO:0015630|GO:0016020|GO:0032580|GO:0070062|GO:0072718|GO:0090498|GO:0098547|GO:1903533	protein-coding	nucleobindin 1	chr19	48900050	48923372
SWAP70	ENSG00000133789	23075	5.01477e-08	9.43519e-07	-1.07922	-0.109984	1.07922	down	HSPC321|SWAP-70	GO:0003677|GO:0005509|GO:0005515|GO:0005524|GO:0005634|GO:0005737|GO:0005856|GO:0005886|GO:0005913|GO:0007204|GO:0030027|GO:0030835|GO:0032233|GO:0032880|GO:0033633|GO:0045190|GO:0051017|GO:0060754|GO:0098609|GO:0098641|GO:1902309	protein-coding	SWAP switching B-cell complex subunit 70	chr11	9664077	9752991
NEB	ENSG00000183091	4703	5.03755e-08	9.47474e-07	-1.31788	-0.398222	1.31788	down	NEB177D|NEM2	GO:0003779|GO:0005515|GO:0005829|GO:0007517|GO:0007525|GO:0008307|GO:0015629|GO:0030018|GO:0030049|GO:0030832|GO:0070062	protein-coding	nebulin	chr2	151485336	151734487
GLIS3	ENSG00000107249	169792	5.15437e-08	9.68771e-07	-1.09524	-0.13125	1.09524	down	NDH|ZNF515	GO:0000122|GO:0003677|GO:0005634|GO:0005654|GO:0005794|GO:0006366|GO:0045944|GO:0046872	protein-coding	GLIS family zinc finger 3	chr9	3824127	4348392
ABLIM1	ENSG00000099204	3983	5.21535e-08	9.79205e-07	-1.07244	-0.100902	1.07244	down	ABLIM|LIMAB1|LIMATIN|abLIM-1	GO:0001725|GO:0003779|GO:0005515|GO:0005737|GO:0007010|GO:0007601|GO:0008270|GO:0009887|GO:0015629|GO:0030027|GO:0030032|GO:0060271	protein-coding	actin binding LIM protein 1	chr10	114431113	114688101
USP45	ENSG00000123552	85015	5.22928e-08	9.81478e-07	-1.12051	-0.164159	1.12051	down		GO:0004843|GO:0005634|GO:0005654|GO:0005737|GO:0006281|GO:0006511|GO:0008270|GO:0016579|GO:0070911	protein-coding	ubiquitin specific peptidase 45	chr6	99432379	99521728
NR6A1	ENSG00000148200	2649	5.29208e-08	9.92574e-07	-1.15521	-0.208159	1.15521	down	CT150|GCNF|GCNF1|NR61|RTR|hGCNF|hRTR	GO:0000122|GO:0000978|GO:0001077|GO:0003677|GO:0003707|GO:0004879|GO:0005634|GO:0005654|GO:0005667|GO:0006367|GO:0007276|GO:0007283|GO:0008270|GO:0008283|GO:0030518|GO:0042803|GO:0043565|GO:0045944	protein-coding	nuclear receptor subfamily 6 group A member 1	chr9	124517275	124771310
NR2C1	ENSG00000120798	7181	5.34287e-08	1.00175e-06	-1.10985	-0.150365	1.10985	down	TR2	GO:0000122|GO:0000978|GO:0001078|GO:0003677|GO:0003707|GO:0004872|GO:0005515|GO:0005654|GO:0006367|GO:0008270|GO:0016605|GO:0042803|GO:0042826|GO:0043401|GO:0048386	protein-coding	nuclear receptor subfamily 2 group C member 1	chr12	95020229	95073703
MRPS5	ENSG00000144029	64969	5.36062e-08	1.00473e-06	-1.09129	-0.126035	1.09129	down	MRP-S5|S5mt	GO:0003735|GO:0005739|GO:0005743|GO:0005763|GO:0006412|GO:0022627|GO:0044822|GO:0070125|GO:0070126	protein-coding	mitochondrial ribosomal protein S5	chr2	95087207	95122000
OSBPL5	ENSG00000021762	114879	5.3865e-08	1.00923e-06	-1.26703	-0.341456	1.26703	down	OBPH1|ORP5	GO:0001786|GO:0005548|GO:0005789|GO:0005829|GO:0006893|GO:0008142|GO:0008203|GO:0015485|GO:0015914|GO:0016020|GO:0016021|GO:0030301|GO:0070273	protein-coding	oxysterol binding protein like 5	chr11	3087116	3166739
CLEC2D	ENSG00000069493	29121	5.43523e-08	1.01781e-06	-1.12527	-0.170265	1.12527	down	CLAX|LLT1|OCIL	GO:0004888|GO:0005783|GO:0005886|GO:0005887|GO:0007166|GO:0009986|GO:0016020|GO:0030246|GO:0050776	protein-coding	C-type lectin domain family 2 member D	chr12	9664969	9699555
ANKRD9	ENSG00000156381	122416	5.43608e-08	1.01781e-06	-1.11701	-0.159641	1.11701	down			protein-coding	ankyrin repeat domain 9	chr14	102501760	102509799
MFN1	ENSG00000171109	55669	5.49546e-08	1.0275e-06	-1.06331	-0.0885665	1.06331	down	hfzo1|hfzo2	GO:0003924|GO:0005515|GO:0005525|GO:0005739|GO:0005741|GO:0008053|GO:0016021|GO:0016236	protein-coding	mitofusin 1	chr3	179347692	179394931
HECTD4	ENSG00000173064	283450	5.49774e-08	1.02757e-06	-1.00898	-0.0128911	1.00898	down	C12orf51|POTAGE	GO:0004842|GO:0005634|GO:0005737|GO:0006006|GO:0016021|GO:0042593|GO:0042787	protein-coding	HECT domain E3 ubiquitin protein ligase 4	chr12	112160188	112382439
SGSM1	ENSG00000167037	129049	5.65421e-08	1.05498e-06	-1.21849	-0.285093	1.21849	down	RUTBC2	GO:0005096|GO:0005622|GO:0005737|GO:0005794|GO:0005829|GO:0006886|GO:0012505|GO:0017137|GO:0030659|GO:0031338|GO:0090630	protein-coding	small G protein signaling modulator 1	chr22	24806169	24927578
ZNF431	ENSG00000196705	170959	5.91358e-08	1.10147e-06	-1.04465	-0.0630261	1.04465	down		GO:0000122|GO:0000978|GO:0001046|GO:0003682|GO:0005634|GO:0006351|GO:0006355|GO:0030154|GO:0043433|GO:0046872	protein-coding	zinc finger protein 431	chr19	21142024	21196053
LOC100288637	ENSG00000187951	100288637	5.9136e-08	1.10147e-06	-1.08603	-0.119061	1.08603	down			pseudo	OTU deubiquitinase 7A pseudogene	chr15	30626200	30772993
LAIR1	ENSG00000167613	3903	6.14819e-08	1.14319e-06	-1.20314	-0.266809	1.20314	down	CD305|LAIR-1	GO:0002250|GO:0005515|GO:0005886|GO:0016021|GO:0050776|GO:0070062	protein-coding	leukocyte associated immunoglobulin like receptor 1	chr19	54351384	54370558
CD109	ENSG00000156535	135228	6.18475e-08	1.14959e-06	-1.10906	-0.149341	1.10906	down	CPAMD7|p180|r150	GO:0001933|GO:0001942|GO:0004867|GO:0005615|GO:0005886|GO:0009986|GO:0010839|GO:0010951|GO:0030512|GO:0031225|GO:0045616|GO:0050431|GO:0061045|GO:0072675	protein-coding	CD109 molecule	chr6	73695785	73828316
LRRC37A3	ENSG00000176809	374819	6.18867e-08	1.14992e-06	-1.07005	-0.0976817	1.07005	down	LRRC37|LRRC37A	GO:0016021	protein-coding	leucine rich repeat containing 37 member A3	chr17	64854312	64919480
GPX1	ENSG00000233276	2876	6.23942e-08	1.15855e-06	-1.10414	-0.142918	1.10414	down	GPXD|GSHPX1	GO:0000302|GO:0001659|GO:0001885|GO:0002862|GO:0004602|GO:0005737|GO:0005739|GO:0005759|GO:0005829|GO:0006195|GO:0006641|GO:0006749|GO:0007605|GO:0008631|GO:0009410|GO:0009609|GO:0009650|GO:0010269|GO:0010332|GO:0017124|GO:0018158|GO:0019372|GO:0033194|GO:0033599|GO:0034599|GO:0040029|GO:0042311|GO:0042542|GO:0042744|GO:0043154|GO:0043403|GO:0043523|GO:0043534|GO:0045444|GO:0045454|GO:0048741|GO:…	protein-coding	glutathione peroxidase 1	chr3	49357176	49358600
MYO1C	ENSG00000197879	4641	6.3483e-08	1.17674e-06	-1.03243	-0.0460389	1.03243	down	MMI-beta|MMIb|NMI|myr2	GO:0000146|GO:0001725|GO:0005102|GO:0005515|GO:0005516|GO:0005524|GO:0005643|GO:0005654|GO:0005730|GO:0005737|GO:0005829|GO:0005886|GO:0005902|GO:0005903|GO:0006605|GO:0006612|GO:0008022|GO:0009925|GO:0016020|GO:0016328|GO:0016461|GO:0017160|GO:0030335|GO:0030838|GO:0030898|GO:0031410|GO:0031941|GO:0032587|GO:0038089|GO:0038096|GO:0045121|GO:0045160|GO:0045815|GO:0051015|GO:0051028|GO:0060171|GO:…	protein-coding	myosin IC	chr17	1464098	1492812
RAB11FIP5	ENSG00000135631	26056	6.39537e-08	1.18465e-06	-1.20015	-0.263213	1.20015	down	GAF1|RIP11|pp75	GO:0000139|GO:0005515|GO:0005741|GO:0005769|GO:0005794|GO:0005815|GO:0017137|GO:0030141|GO:0030658|GO:0031901|GO:0035773|GO:0043015|GO:0043231|GO:0045055|GO:0055037|GO:0055038|GO:0070164|GO:0071468|GO:2000008	protein-coding	RAB11 family interacting protein 5	chr2	73073382	73156721
ORAI3	ENSG00000175938	93129	6.51001e-08	1.20479e-06	-1.26508	-0.339227	1.26508	down	TMEM142C	GO:0002115|GO:0005515|GO:0015279|GO:0016020|GO:0016021|GO:0070588	protein-coding	ORAI calcium release-activated calcium modulator 3	chr16	30948386	30956511
SAMD14	ENSG00000167100	201191	6.51079e-08	1.20479e-06	-1.24504	-0.316196	1.24504	down			protein-coding	sterile alpha motif domain containing 14	chr17	50110040	50129882
CHP2	ENSG00000166869	63928	6.57646e-08	1.2161e-06	-1.26595	-0.340216	1.26595	down		GO:0005509|GO:0005515|GO:0005634|GO:0005737|GO:0005886|GO:0008284|GO:0010922|GO:0015031|GO:0042307|GO:0045944|GO:0070886|GO:0071277	protein-coding	calcineurin like EF-hand protein 2	chr16	23754627	23758951
SCARNA10	ENSG00000239002	692148	6.58156e-08	1.21657e-06	-1.03489	-0.0494788	1.03489	down	U85		ncRNA	small Cajal body-specific RNA 10	chr12	6510222	6510551
[truncated: 6,546 more rows]

## Sheet: Table S2
Supplementary Table 2_S2: List of ISGs with differential expression
ISGs	[Con](normalized)	[VitC](normalized)	Ensembl ID	Aliases	GO Accession	Gene Type	Description	Chromosome	Start	End
[truncated: 4,315 more rows]
